# Supplementary material for: A Guide to Ex Vivo Biodistribution Studies with Radiotracers in Rodent Models
Source: Mol Imaging Biol. 2025 Oct 28;27(6):883–93. doi: 10.1007/s11307-025-02055-8 (PMC12804305; doi:10.1007/s11307-025-02055-8)
Supplement: Supplementary file 2 — Supplementary file2 (XLSX 81 KB) [file 11307_2025_2055_MOESM2_ESM.xlsx]

## Sheet: Radionuclides
	https://www.nndc.bnl.gov/nudat3/reCenter.jsp?z=21&n=26
	Radionuclide	t1/1 / h	t1/2 /unit	unit
	11C	0.3394	20.364	min
	13N	0.166083	9.965	min
	15O	0.0339556	122.24	s
	18F	1.8295	109.77	min
	32P	342.432	14.268	d
	35S	2096.88	87.37	d
	43Sc	3.891		h
	44Sc	3.97		h
	47Sc	80.3808	3.3492	d
	45Ti	3.08	184.8	min
	48V	383.364	15.9735	d
	51Cr	664.86	27.7025	d
	51Mn	0.77	46.2	min
	52Mn	134.184	5.591	d
	52Fe	8.275		h
	55Co	17.53		h
	57Ni	35.6		h
	60Cu	0.395	23.7	min
	61Cu	3.339		h
	62Cu	0.161217	9.673	min
	64Cu	12.701		h
	66Cu	0.0853333	5.12	min
	67Cu	61.83		h
	62Zn	9.186		h
	67Ga	78.2808	3.2617	d
	68Ga	1.1285	67.71	min
	69Ge	39.05		h
	70As	0.876667	52.6	min
	71As	65.3		h
	72As	26		h
	74As	426.48	17.77	d
	76As	26.2608	1.0942	d
	77As	38.83		h
	76Br	16.2		h
	77Br	57.036		h
	81mKr	0.00363889	13.1	s
	82Rb	0.0209583	1.2575	min
	82mRb	6.472		h
	83Sr	32.41		h
	89Sr	1213.51	50.563	d
	86Y	14.74		h
	90Y	64.053		h
	89Zr	78.41		h
	97Zr	16.749		h
	90Nb	14.6		h
	99Mo	65.976		h
	94mTc	0.866667	52	min
	99mTc	6.0067		h
	97Ru	67.92	2.83	d
	105Rh	35.36		h
	111Ag	178.8	7.45	d
	111In	67.3128	2.8047	d
	110mIn	1.15167	69.1	min
	123I	13.2235		h
	124I	100.224	4.176	d
	125I	1425.77	59.407	d
	131I	192.605	8.0252	d
	127Xe	872.304	36.346	d
	133Xe	125.94	5.2475	d
	134La	0.1075	6.45	min
	134Ce	75.84	3.16	d
	153Sm	46.284		h
	149Tb	4.118		h
	152Tb	17.5		h
	155Tb	127.68	5.32	d
	161Tb	165.36	6.89	d
	166Ho	26.824		h
	165Er	10.36		h
	169Er	225.408	9.392	d
	177Lu	159.528	6.647	d
	186Re	89.2464	3.7186	d
	188Re	17.003		h
	192Ir	1771.9	73.829	d
	195mPt	96.24	4.01	d
	198Au	64.6584	2.6941	d
	197Hg	64.14		h
	197mHg	23.8		h
	201Tl	73.0104	3.0421	d
	203Pb	51.92		h
	212Pb	10.64		h
	212Bi	1.00917	60.55	min
	213Bi	0.760167	45.61	min
	211At	7.214		h
	223Ra	274.32	11.43	d
	225Ac	238.08	9.92	d
	227Th	448.728	18.697	d

## Sheet: Biodistribution
	Biodistribution template	version 1.0©
	Radiotracer
(A)	Start of counting time	2023-03-02 14:39:10
(B)	Dose calibrator background / MBq	0
(C)	Radionuclide	99mTc
	Half-life / h	6.0067
	Decay Constant / h-1	0.115396
	Number of animals (n)	15
															Biodistribution table (tissue uptake / %ID/g)																			Tumour-to-tissue contrast ratio (based on tissue uptake / %ID/g)						NB: Calculated as dependent ratios
	Syrine & injection details															Mouse #																			Mouse #
	Mouse #	Mouse weight / g	Syringe #	Syringe mass (full, before injection) / g	Syringe mass (empty, after injection) / g	Calc. Injected mass / g	Syringe activity (full, initial) / MBq	Syringe (full) assay time	Injection time	Syringe activity (empty, residual) / MBq	Syringe (residual) assay time	Calc. Injected activity (injection time) / MBq	Calc. Injected activity (start of counting) / MBq		Tissue	1	2	3	4	5	6	7	8	9	10	11	12	13	14	15	Average	Stdev		Tissue	1	2	3	4	5	6	7	8	9	10	11	12	13	14	15
						0						0	0		Blood	#DIV/0!	#DIV/0!	#DIV/0!	#DIV/0!	#DIV/0!	#DIV/0!	#DIV/0!	#DIV/0!	#DIV/0!	#DIV/0!	#DIV/0!	#DIV/0!	#DIV/0!	#DIV/0!	#DIV/0!	#DIV/0!	#DIV/0!		Blood	#DIV/0!	#DIV/0!	#DIV/0!	#DIV/0!	#DIV/0!	#DIV/0!	#DIV/0!	#DIV/0!	#DIV/0!	#DIV/0!	#DIV/0!	#DIV/0!	#DIV/0!	#DIV/0!	#DIV/0!
						0						0	0		Tumour	#DIV/0!	#DIV/0!	#DIV/0!	#DIV/0!	#DIV/0!	#DIV/0!	#DIV/0!	#DIV/0!	#DIV/0!	#DIV/0!	#DIV/0!	#DIV/0!	#DIV/0!	#DIV/0!	#DIV/0!	#DIV/0!	#DIV/0!		Tumour	#DIV/0!	#DIV/0!	#DIV/0!	#DIV/0!	#DIV/0!	#DIV/0!	#DIV/0!	#DIV/0!	#DIV/0!	#DIV/0!	#DIV/0!	#DIV/0!	#DIV/0!	#DIV/0!	#DIV/0!
						0						0	0		Heart	#DIV/0!	#DIV/0!	#DIV/0!	#DIV/0!	#DIV/0!	#DIV/0!	#DIV/0!	#DIV/0!	#DIV/0!	#DIV/0!	#DIV/0!	#DIV/0!	#DIV/0!	#DIV/0!	#DIV/0!	#DIV/0!	#DIV/0!		Heart	#DIV/0!	#DIV/0!	#DIV/0!	#DIV/0!	#DIV/0!	#DIV/0!	#DIV/0!	#DIV/0!	#DIV/0!	#DIV/0!	#DIV/0!	#DIV/0!	#DIV/0!	#DIV/0!	#DIV/0!
						0						0	0		Lungs	#DIV/0!	#DIV/0!	#DIV/0!	#DIV/0!	#DIV/0!	#DIV/0!	#DIV/0!	#DIV/0!	#DIV/0!	#DIV/0!	#DIV/0!	#DIV/0!	#DIV/0!	#DIV/0!	#DIV/0!	#DIV/0!	#DIV/0!		Lungs	#DIV/0!	#DIV/0!	#DIV/0!	#DIV/0!	#DIV/0!	#DIV/0!	#DIV/0!	#DIV/0!	#DIV/0!	#DIV/0!	#DIV/0!	#DIV/0!	#DIV/0!	#DIV/0!	#DIV/0!
						0						0	0		Liver	#DIV/0!	#DIV/0!	#DIV/0!	#DIV/0!	#DIV/0!	#DIV/0!	#DIV/0!	#DIV/0!	#DIV/0!	#DIV/0!	#DIV/0!	#DIV/0!	#DIV/0!	#DIV/0!	#DIV/0!	#DIV/0!	#DIV/0!		Liver	#DIV/0!	#DIV/0!	#DIV/0!	#DIV/0!	#DIV/0!	#DIV/0!	#DIV/0!	#DIV/0!	#DIV/0!	#DIV/0!	#DIV/0!	#DIV/0!	#DIV/0!	#DIV/0!	#DIV/0!
						0						0	0		Spleen	#DIV/0!	#DIV/0!	#DIV/0!	#DIV/0!	#DIV/0!	#DIV/0!	#DIV/0!	#DIV/0!	#DIV/0!	#DIV/0!	#DIV/0!	#DIV/0!	#DIV/0!	#DIV/0!	#DIV/0!	#DIV/0!	#DIV/0!		Spleen	#DIV/0!	#DIV/0!	#DIV/0!	#DIV/0!	#DIV/0!	#DIV/0!	#DIV/0!	#DIV/0!	#DIV/0!	#DIV/0!	#DIV/0!	#DIV/0!	#DIV/0!	#DIV/0!	#DIV/0!
						0						0	0		Stomach	#DIV/0!	#DIV/0!	#DIV/0!	#DIV/0!	#DIV/0!	#DIV/0!	#DIV/0!	#DIV/0!	#DIV/0!	#DIV/0!	#DIV/0!	#DIV/0!	#DIV/0!	#DIV/0!	#DIV/0!	#DIV/0!	#DIV/0!		Stomach	#DIV/0!	#DIV/0!	#DIV/0!	#DIV/0!	#DIV/0!	#DIV/0!	#DIV/0!	#DIV/0!	#DIV/0!	#DIV/0!	#DIV/0!	#DIV/0!	#DIV/0!	#DIV/0!	#DIV/0!
						0						0	0		Pancreas	#DIV/0!	#DIV/0!	#DIV/0!	#DIV/0!	#DIV/0!	#DIV/0!	#DIV/0!	#DIV/0!	#DIV/0!	#DIV/0!	#DIV/0!	#DIV/0!	#DIV/0!	#DIV/0!	#DIV/0!	#DIV/0!	#DIV/0!		Pancreas	#DIV/0!	#DIV/0!	#DIV/0!	#DIV/0!	#DIV/0!	#DIV/0!	#DIV/0!	#DIV/0!	#DIV/0!	#DIV/0!	#DIV/0!	#DIV/0!	#DIV/0!	#DIV/0!	#DIV/0!
						0						0	0		Kidney	#DIV/0!	#DIV/0!	#DIV/0!	#DIV/0!	#DIV/0!	#DIV/0!	#DIV/0!	#DIV/0!	#DIV/0!	#DIV/0!	#DIV/0!	#DIV/0!	#DIV/0!	#DIV/0!	#DIV/0!	#DIV/0!	#DIV/0!		Kidney	#DIV/0!	#DIV/0!	#DIV/0!	#DIV/0!	#DIV/0!	#DIV/0!	#DIV/0!	#DIV/0!	#DIV/0!	#DIV/0!	#DIV/0!	#DIV/0!	#DIV/0!	#DIV/0!	#DIV/0!
						0						0	0		Sm. Intestine	#DIV/0!	#DIV/0!	#DIV/0!	#DIV/0!	#DIV/0!	#DIV/0!	#DIV/0!	#DIV/0!	#DIV/0!	#DIV/0!	#DIV/0!	#DIV/0!	#DIV/0!	#DIV/0!	#DIV/0!	#DIV/0!	#DIV/0!		Sm. Intestine	#DIV/0!	#DIV/0!	#DIV/0!	#DIV/0!	#DIV/0!	#DIV/0!	#DIV/0!	#DIV/0!	#DIV/0!	#DIV/0!	#DIV/0!	#DIV/0!	#DIV/0!	#DIV/0!	#DIV/0!
						0						0	0		Large Intestine	#DIV/0!	#DIV/0!	#DIV/0!	#DIV/0!	#DIV/0!	#DIV/0!	#DIV/0!	#DIV/0!	#DIV/0!	#DIV/0!	#DIV/0!	#DIV/0!	#DIV/0!	#DIV/0!	#DIV/0!	#DIV/0!	#DIV/0!		Large Intestine	#DIV/0!	#DIV/0!	#DIV/0!	#DIV/0!	#DIV/0!	#DIV/0!	#DIV/0!	#DIV/0!	#DIV/0!	#DIV/0!	#DIV/0!	#DIV/0!	#DIV/0!	#DIV/0!	#DIV/0!
						0						0	0		Fat	#DIV/0!	#DIV/0!	#DIV/0!	#DIV/0!	#DIV/0!	#DIV/0!	#DIV/0!	#DIV/0!	#DIV/0!	#DIV/0!	#DIV/0!	#DIV/0!	#DIV/0!	#DIV/0!	#DIV/0!	#DIV/0!	#DIV/0!		Fat	#DIV/0!	#DIV/0!	#DIV/0!	#DIV/0!	#DIV/0!	#DIV/0!	#DIV/0!	#DIV/0!	#DIV/0!	#DIV/0!	#DIV/0!	#DIV/0!	#DIV/0!	#DIV/0!	#DIV/0!
						0						0	0		Muscle	#DIV/0!	#DIV/0!	#DIV/0!	#DIV/0!	#DIV/0!	#DIV/0!	#DIV/0!	#DIV/0!	#DIV/0!	#DIV/0!	#DIV/0!	#DIV/0!	#DIV/0!	#DIV/0!	#DIV/0!	#DIV/0!	#DIV/0!		Muscle	#DIV/0!	#DIV/0!	#DIV/0!	#DIV/0!	#DIV/0!	#DIV/0!	#DIV/0!	#DIV/0!	#DIV/0!	#DIV/0!	#DIV/0!	#DIV/0!	#DIV/0!	#DIV/0!	#DIV/0!
						0						0	0		Bone	#DIV/0!	#DIV/0!	#DIV/0!	#DIV/0!	#DIV/0!	#DIV/0!	#DIV/0!	#DIV/0!	#DIV/0!	#DIV/0!	#DIV/0!	#DIV/0!	#DIV/0!	#DIV/0!	#DIV/0!	#DIV/0!	#DIV/0!		Bone	#DIV/0!	#DIV/0!	#DIV/0!	#DIV/0!	#DIV/0!	#DIV/0!	#DIV/0!	#DIV/0!	#DIV/0!	#DIV/0!	#DIV/0!	#DIV/0!	#DIV/0!	#DIV/0!	#DIV/0!
						0						0	0		Skin	#DIV/0!	#DIV/0!	#DIV/0!	#DIV/0!	#DIV/0!	#DIV/0!	#DIV/0!	#DIV/0!	#DIV/0!	#DIV/0!	#DIV/0!	#DIV/0!	#DIV/0!	#DIV/0!	#DIV/0!	#DIV/0!	#DIV/0!		Skin	#DIV/0!	#DIV/0!	#DIV/0!	#DIV/0!	#DIV/0!	#DIV/0!	#DIV/0!	#DIV/0!	#DIV/0!	#DIV/0!	#DIV/0!	#DIV/0!	#DIV/0!	#DIV/0!	#DIV/0!
			Standard			0						0	0		Blank 1	#DIV/0!	#DIV/0!	#DIV/0!	#DIV/0!	#DIV/0!	#DIV/0!	#DIV/0!	#DIV/0!	#DIV/0!	#DIV/0!	#DIV/0!	#DIV/0!	#DIV/0!	#DIV/0!	#DIV/0!	#DIV/0!	#DIV/0!		Blank 1	#DIV/0!	#DIV/0!	#DIV/0!	#DIV/0!	#DIV/0!	#DIV/0!	#DIV/0!	#DIV/0!	#DIV/0!	#DIV/0!	#DIV/0!	#DIV/0!	#DIV/0!	#DIV/0!	#DIV/0!
	Syringe standard dilution
	Falcon (empty) / g
	Falcon (+water) / g
	Falcon (+ water + standard syringe) / g
	Total diluted standard / g	0
	Check (Falcon + water + syringe mass)	0
	Check sum	0
	Background counts	CPM
	Blank 1
	Blank 2
	Blank 3
	Blank 4
	Average bkg (CPM)	#DIV/0!
	NB: Take non-decay corrected CPM for background measurement
															Biodistribution table (tissue uptake / SUV (g))																			Tumour-to-tissue contrast ratio (based on tissue uptake / SUV(g))						NB: Calculated as dependent ratios
	Syringe standard calibration															Mouse #																			Mouse #
	Syringe standards #	Tube tare mass /g	Tube mass (full) / g	Sample mass / g	Normalised CPM	Background corrected normalised CPM / g									Tissue	1	2	3	4	5	6	7	8	9	10	11	12	13	14	15	Average	Stdev		Tissue	1	2	3	4	5	6	7	8	9	10	11	12	13	14	15
	A			0		#DIV/0!									Blood	#DIV/0!	#DIV/0!	#DIV/0!	#DIV/0!	#DIV/0!	#DIV/0!	#DIV/0!	#DIV/0!	#DIV/0!	#DIV/0!	#DIV/0!	#DIV/0!	#DIV/0!	#DIV/0!	#DIV/0!	#DIV/0!	#DIV/0!		Blood	#DIV/0!	#DIV/0!	#DIV/0!	#DIV/0!	#DIV/0!	#DIV/0!	#DIV/0!	#DIV/0!	#DIV/0!	#DIV/0!	#DIV/0!	#DIV/0!	#DIV/0!	#DIV/0!	#DIV/0!
	B			0		#DIV/0!									Tumour	#DIV/0!	#DIV/0!	#DIV/0!	#DIV/0!	#DIV/0!	#DIV/0!	#DIV/0!	#DIV/0!	#DIV/0!	#DIV/0!	#DIV/0!	#DIV/0!	#DIV/0!	#DIV/0!	#DIV/0!	#DIV/0!	#DIV/0!		Tumour	#DIV/0!	#DIV/0!	#DIV/0!	#DIV/0!	#DIV/0!	#DIV/0!	#DIV/0!	#DIV/0!	#DIV/0!	#DIV/0!	#DIV/0!	#DIV/0!	#DIV/0!	#DIV/0!	#DIV/0!
	C			0		#DIV/0!									Heart	#DIV/0!	#DIV/0!	#DIV/0!	#DIV/0!	#DIV/0!	#DIV/0!	#DIV/0!	#DIV/0!	#DIV/0!	#DIV/0!	#DIV/0!	#DIV/0!	#DIV/0!	#DIV/0!	#DIV/0!	#DIV/0!	#DIV/0!		Heart	#DIV/0!	#DIV/0!	#DIV/0!	#DIV/0!	#DIV/0!	#DIV/0!	#DIV/0!	#DIV/0!	#DIV/0!	#DIV/0!	#DIV/0!	#DIV/0!	#DIV/0!	#DIV/0!	#DIV/0!
	D			0		#DIV/0!									Lungs	#DIV/0!	#DIV/0!	#DIV/0!	#DIV/0!	#DIV/0!	#DIV/0!	#DIV/0!	#DIV/0!	#DIV/0!	#DIV/0!	#DIV/0!	#DIV/0!	#DIV/0!	#DIV/0!	#DIV/0!	#DIV/0!	#DIV/0!		Lungs	#DIV/0!	#DIV/0!	#DIV/0!	#DIV/0!	#DIV/0!	#DIV/0!	#DIV/0!	#DIV/0!	#DIV/0!	#DIV/0!	#DIV/0!	#DIV/0!	#DIV/0!	#DIV/0!	#DIV/0!
	Average background corrected normalised CPM / g					#DIV/0!									Liver	#DIV/0!	#DIV/0!	#DIV/0!	#DIV/0!	#DIV/0!	#DIV/0!	#DIV/0!	#DIV/0!	#DIV/0!	#DIV/0!	#DIV/0!	#DIV/0!	#DIV/0!	#DIV/0!	#DIV/0!	#DIV/0!	#DIV/0!		Liver	#DIV/0!	#DIV/0!	#DIV/0!	#DIV/0!	#DIV/0!	#DIV/0!	#DIV/0!	#DIV/0!	#DIV/0!	#DIV/0!	#DIV/0!	#DIV/0!	#DIV/0!	#DIV/0!	#DIV/0!
	Total Norm. Bkg. Corr. CPM / g (standard Falcon)					#DIV/0!									Spleen	#DIV/0!	#DIV/0!	#DIV/0!	#DIV/0!	#DIV/0!	#DIV/0!	#DIV/0!	#DIV/0!	#DIV/0!	#DIV/0!	#DIV/0!	#DIV/0!	#DIV/0!	#DIV/0!	#DIV/0!	#DIV/0!	#DIV/0!		Spleen	#DIV/0!	#DIV/0!	#DIV/0!	#DIV/0!	#DIV/0!	#DIV/0!	#DIV/0!	#DIV/0!	#DIV/0!	#DIV/0!	#DIV/0!	#DIV/0!	#DIV/0!	#DIV/0!	#DIV/0!
	Total Norm. Bkg. Corr. CPM / g (injectate)					#DIV/0!									Stomach	#DIV/0!	#DIV/0!	#DIV/0!	#DIV/0!	#DIV/0!	#DIV/0!	#DIV/0!	#DIV/0!	#DIV/0!	#DIV/0!	#DIV/0!	#DIV/0!	#DIV/0!	#DIV/0!	#DIV/0!	#DIV/0!	#DIV/0!		Stomach	#DIV/0!	#DIV/0!	#DIV/0!	#DIV/0!	#DIV/0!	#DIV/0!	#DIV/0!	#DIV/0!	#DIV/0!	#DIV/0!	#DIV/0!	#DIV/0!	#DIV/0!	#DIV/0!	#DIV/0!
	Calibration factor CPM / MBq					#DIV/0!									Pancreas	#DIV/0!	#DIV/0!	#DIV/0!	#DIV/0!	#DIV/0!	#DIV/0!	#DIV/0!	#DIV/0!	#DIV/0!	#DIV/0!	#DIV/0!	#DIV/0!	#DIV/0!	#DIV/0!	#DIV/0!	#DIV/0!	#DIV/0!		Pancreas	#DIV/0!	#DIV/0!	#DIV/0!	#DIV/0!	#DIV/0!	#DIV/0!	#DIV/0!	#DIV/0!	#DIV/0!	#DIV/0!	#DIV/0!	#DIV/0!	#DIV/0!	#DIV/0!	#DIV/0!
															Kidney	#DIV/0!	#DIV/0!	#DIV/0!	#DIV/0!	#DIV/0!	#DIV/0!	#DIV/0!	#DIV/0!	#DIV/0!	#DIV/0!	#DIV/0!	#DIV/0!	#DIV/0!	#DIV/0!	#DIV/0!	#DIV/0!	#DIV/0!		Kidney	#DIV/0!	#DIV/0!	#DIV/0!	#DIV/0!	#DIV/0!	#DIV/0!	#DIV/0!	#DIV/0!	#DIV/0!	#DIV/0!	#DIV/0!	#DIV/0!	#DIV/0!	#DIV/0!	#DIV/0!
															Sm. Intestine	#DIV/0!	#DIV/0!	#DIV/0!	#DIV/0!	#DIV/0!	#DIV/0!	#DIV/0!	#DIV/0!	#DIV/0!	#DIV/0!	#DIV/0!	#DIV/0!	#DIV/0!	#DIV/0!	#DIV/0!	#DIV/0!	#DIV/0!		Sm. Intestine	#DIV/0!	#DIV/0!	#DIV/0!	#DIV/0!	#DIV/0!	#DIV/0!	#DIV/0!	#DIV/0!	#DIV/0!	#DIV/0!	#DIV/0!	#DIV/0!	#DIV/0!	#DIV/0!	#DIV/0!
															Large Intestine	#DIV/0!	#DIV/0!	#DIV/0!	#DIV/0!	#DIV/0!	#DIV/0!	#DIV/0!	#DIV/0!	#DIV/0!	#DIV/0!	#DIV/0!	#DIV/0!	#DIV/0!	#DIV/0!	#DIV/0!	#DIV/0!	#DIV/0!		Large Intestine	#DIV/0!	#DIV/0!	#DIV/0!	#DIV/0!	#DIV/0!	#DIV/0!	#DIV/0!	#DIV/0!	#DIV/0!	#DIV/0!	#DIV/0!	#DIV/0!	#DIV/0!	#DIV/0!	#DIV/0!
															Fat	#DIV/0!	#DIV/0!	#DIV/0!	#DIV/0!	#DIV/0!	#DIV/0!	#DIV/0!	#DIV/0!	#DIV/0!	#DIV/0!	#DIV/0!	#DIV/0!	#DIV/0!	#DIV/0!	#DIV/0!	#DIV/0!	#DIV/0!		Fat	#DIV/0!	#DIV/0!	#DIV/0!	#DIV/0!	#DIV/0!	#DIV/0!	#DIV/0!	#DIV/0!	#DIV/0!	#DIV/0!	#DIV/0!	#DIV/0!	#DIV/0!	#DIV/0!	#DIV/0!
															Muscle	#DIV/0!	#DIV/0!	#DIV/0!	#DIV/0!	#DIV/0!	#DIV/0!	#DIV/0!	#DIV/0!	#DIV/0!	#DIV/0!	#DIV/0!	#DIV/0!	#DIV/0!	#DIV/0!	#DIV/0!	#DIV/0!	#DIV/0!		Muscle	#DIV/0!	#DIV/0!	#DIV/0!	#DIV/0!	#DIV/0!	#DIV/0!	#DIV/0!	#DIV/0!	#DIV/0!	#DIV/0!	#DIV/0!	#DIV/0!	#DIV/0!	#DIV/0!	#DIV/0!
															Bone	#DIV/0!	#DIV/0!	#DIV/0!	#DIV/0!	#DIV/0!	#DIV/0!	#DIV/0!	#DIV/0!	#DIV/0!	#DIV/0!	#DIV/0!	#DIV/0!	#DIV/0!	#DIV/0!	#DIV/0!	#DIV/0!	#DIV/0!		Bone	#DIV/0!	#DIV/0!	#DIV/0!	#DIV/0!	#DIV/0!	#DIV/0!	#DIV/0!	#DIV/0!	#DIV/0!	#DIV/0!	#DIV/0!	#DIV/0!	#DIV/0!	#DIV/0!	#DIV/0!
															Skin	#DIV/0!	#DIV/0!	#DIV/0!	#DIV/0!	#DIV/0!	#DIV/0!	#DIV/0!	#DIV/0!	#DIV/0!	#DIV/0!	#DIV/0!	#DIV/0!	#DIV/0!	#DIV/0!	#DIV/0!	#DIV/0!	#DIV/0!		Skin	#DIV/0!	#DIV/0!	#DIV/0!	#DIV/0!	#DIV/0!	#DIV/0!	#DIV/0!	#DIV/0!	#DIV/0!	#DIV/0!	#DIV/0!	#DIV/0!	#DIV/0!	#DIV/0!	#DIV/0!
															Blank 1	#DIV/0!	#DIV/0!	#DIV/0!	#DIV/0!	#DIV/0!	#DIV/0!	#DIV/0!	#DIV/0!	#DIV/0!	#DIV/0!	#DIV/0!	#DIV/0!	#DIV/0!	#DIV/0!	#DIV/0!	#DIV/0!	#DIV/0!		Blank 1	#DIV/0!	#DIV/0!	#DIV/0!	#DIV/0!	#DIV/0!	#DIV/0!	#DIV/0!	#DIV/0!	#DIV/0!	#DIV/0!	#DIV/0!	#DIV/0!	#DIV/0!	#DIV/0!	#DIV/0!
	Gamma counter results
	Sample / mouse #	Sample assignment	Tube tare mass / g	Tube mass (full) / g	Sample mass (g)	Normalised CPM	Background corrected normalised CPM / g	Calibrated sample activity MBq / g	Tissue uptake %ID / g	SUV (weight)
	Standard	A			0		NB: Take decay corrected CPM for standards
	Standard	B			0		NB: Take decay corrected CPM for standards
	Standard	C			0		NB: Take decay corrected CPM for standards
	Standard	D			0		NB: Take decay corrected CPM for standards
	Blank	1			0		NB: Take non-decay corrected CPM for background measurement
	Blank	2			0		NB: Take non-decay corrected CPM for background measurement
	Blank	3			0		NB: Take non-decay corrected CPM for background measurement
	Blank	4			0		NB: Take non-decay corrected CPM for background measurement
	M1	Blood			0		#DIV/0!	#DIV/0!	#DIV/0!	#DIV/0!
	M1	Tumour			0		#DIV/0!	#DIV/0!	#DIV/0!	#DIV/0!
	M1	Heart			0		#DIV/0!	#DIV/0!	#DIV/0!	#DIV/0!
	M1	Lungs			0		#DIV/0!	#DIV/0!	#DIV/0!	#DIV/0!
	M1	Liver			0		#DIV/0!	#DIV/0!	#DIV/0!	#DIV/0!
	M1	Spleen			0		#DIV/0!	#DIV/0!	#DIV/0!	#DIV/0!
	M1	Stomach			0		#DIV/0!	#DIV/0!	#DIV/0!	#DIV/0!
	M1	Pancreas			0		#DIV/0!	#DIV/0!	#DIV/0!	#DIV/0!
	M1	Kidney			0		#DIV/0!	#DIV/0!	#DIV/0!	#DIV/0!
	M1	Small Intestine			0		#DIV/0!	#DIV/0!	#DIV/0!	#DIV/0!
	M1	Large Intestine			0		#DIV/0!	#DIV/0!	#DIV/0!	#DIV/0!
	M1	Fat			0		#DIV/0!	#DIV/0!	#DIV/0!	#DIV/0!
	M1	Muscle			0		#DIV/0!	#DIV/0!	#DIV/0!	#DIV/0!
	M1	Bone			0		#DIV/0!	#DIV/0!	#DIV/0!	#DIV/0!
	M1	Skin			0		#DIV/0!	#DIV/0!	#DIV/0!	#DIV/0!
	M1	Blank 1			0		#DIV/0!	#DIV/0!	#DIV/0!	#DIV/0!
	M2	Blood			0		#DIV/0!	#DIV/0!	#DIV/0!	#DIV/0!
	M2	Tumour			0		#DIV/0!	#DIV/0!	#DIV/0!	#DIV/0!
	M2	Heart			0		#DIV/0!	#DIV/0!	#DIV/0!	#DIV/0!
	M2	Lungs			0		#DIV/0!	#DIV/0!	#DIV/0!	#DIV/0!
	M2	Liver			0		#DIV/0!	#DIV/0!	#DIV/0!	#DIV/0!
	M2	Spleen			0		#DIV/0!	#DIV/0!	#DIV/0!	#DIV/0!
	M2	Stomach			0		#DIV/0!	#DIV/0!	#DIV/0!	#DIV/0!
	M2	Pancreas			0		#DIV/0!	#DIV/0!	#DIV/0!	#DIV/0!
	M2	Kidney			0		#DIV/0!	#DIV/0!	#DIV/0!	#DIV/0!
	M2	Sm. Intestine			0		#DIV/0!	#DIV/0!	#DIV/0!	#DIV/0!
	M2	Large Intestine			0		#DIV/0!	#DIV/0!	#DIV/0!	#DIV/0!
	M2	Fat			0		#DIV/0!	#DIV/0!	#DIV/0!	#DIV/0!
	M2	Muscle			0		#DIV/0!	#DIV/0!	#DIV/0!	#DIV/0!
	M2	Bone			0		#DIV/0!	#DIV/0!	#DIV/0!	#DIV/0!
	M2	Skin			0		#DIV/0!	#DIV/0!	#DIV/0!	#DIV/0!
	M2	Blank 1			0		#DIV/0!	#DIV/0!	#DIV/0!	#DIV/0!
	M3	Blood			0		#DIV/0!	#DIV/0!	#DIV/0!	#DIV/0!
	M3	Tumour			0		#DIV/0!	#DIV/0!	#DIV/0!	#DIV/0!
	M3	Heart			0		#DIV/0!	#DIV/0!	#DIV/0!	#DIV/0!
	M3	Lungs			0		#DIV/0!	#DIV/0!	#DIV/0!	#DIV/0!
	M3	Liver			0		#DIV/0!	#DIV/0!	#DIV/0!	#DIV/0!
	M3	Spleen			0		#DIV/0!	#DIV/0!	#DIV/0!	#DIV/0!
	M3	Stomach			0		#DIV/0!	#DIV/0!	#DIV/0!	#DIV/0!
	M3	Pancreas			0		#DIV/0!	#DIV/0!	#DIV/0!	#DIV/0!
	M3	Kidney			0		#DIV/0!	#DIV/0!	#DIV/0!	#DIV/0!
	M3	Sm. Intestine			0		#DIV/0!	#DIV/0!	#DIV/0!	#DIV/0!
	M3	Large Intestine			0		#DIV/0!	#DIV/0!	#DIV/0!	#DIV/0!
	M3	Fat			0		#DIV/0!	#DIV/0!	#DIV/0!	#DIV/0!
	M3	Muscle			0		#DIV/0!	#DIV/0!	#DIV/0!	#DIV/0!
	M3	Bone			0		#DIV/0!	#DIV/0!	#DIV/0!	#DIV/0!
	M3	Skin			0		#DIV/0!	#DIV/0!	#DIV/0!	#DIV/0!
	M3	Blank 1			0		#DIV/0!	#DIV/0!	#DIV/0!	#DIV/0!
	M4	Blood			0		#DIV/0!	#DIV/0!	#DIV/0!	#DIV/0!
	M4	Tumour			0		#DIV/0!	#DIV/0!	#DIV/0!	#DIV/0!
	M4	Heart			0		#DIV/0!	#DIV/0!	#DIV/0!	#DIV/0!
	M4	Lungs			0		#DIV/0!	#DIV/0!	#DIV/0!	#DIV/0!
	M4	Liver			0		#DIV/0!	#DIV/0!	#DIV/0!	#DIV/0!
	M4	Spleen			0		#DIV/0!	#DIV/0!	#DIV/0!	#DIV/0!
	M4	Stomach			0		#DIV/0!	#DIV/0!	#DIV/0!	#DIV/0!
	M4	Pancreas			0		#DIV/0!	#DIV/0!	#DIV/0!	#DIV/0!
	M4	Kidney			0		#DIV/0!	#DIV/0!	#DIV/0!	#DIV/0!
	M4	Sm. Intestine			0		#DIV/0!	#DIV/0!	#DIV/0!	#DIV/0!
	M4	Large Intestine			0		#DIV/0!	#DIV/0!	#DIV/0!	#DIV/0!
	M4	Fat			0		#DIV/0!	#DIV/0!	#DIV/0!	#DIV/0!
	M4	Muscle			0		#DIV/0!	#DIV/0!	#DIV/0!	#DIV/0!
	M4	Bone			0		#DIV/0!	#DIV/0!	#DIV/0!	#DIV/0!
	M4	Skin			0		#DIV/0!	#DIV/0!	#DIV/0!	#DIV/0!
	M4	Blank 1			0		#DIV/0!	#DIV/0!	#DIV/0!	#DIV/0!
	M5	Blood			0		#DIV/0!	#DIV/0!	#DIV/0!	#DIV/0!
	M5	Tumour			0		#DIV/0!	#DIV/0!	#DIV/0!	#DIV/0!
	M5	Heart			0		#DIV/0!	#DIV/0!	#DIV/0!	#DIV/0!
	M5	Lungs			0		#DIV/0!	#DIV/0!	#DIV/0!	#DIV/0!
	M5	Liver			0		#DIV/0!	#DIV/0!	#DIV/0!	#DIV/0!
	M5	Spleen			0		#DIV/0!	#DIV/0!	#DIV/0!	#DIV/0!
	M5	Stomach			0		#DIV/0!	#DIV/0!	#DIV/0!	#DIV/0!
	M5	Pancreas			0		#DIV/0!	#DIV/0!	#DIV/0!	#DIV/0!
	M5	Kidney			0		#DIV/0!	#DIV/0!	#DIV/0!	#DIV/0!
	M5	Sm. Intestine			0		#DIV/0!	#DIV/0!	#DIV/0!	#DIV/0!
	M5	Large Intestine			0		#DIV/0!	#DIV/0!	#DIV/0!	#DIV/0!
	M5	Fat			0		#DIV/0!	#DIV/0!	#DIV/0!	#DIV/0!
	M5	Muscle			0		#DIV/0!	#DIV/0!	#DIV/0!	#DIV/0!
	M5	Bone			0		#DIV/0!	#DIV/0!	#DIV/0!	#DIV/0!
	M5	Skin			0		#DIV/0!	#DIV/0!	#DIV/0!	#DIV/0!
	M5	Blank 1			0		#DIV/0!	#DIV/0!	#DIV/0!	#DIV/0!
	M6	Blood			0		#DIV/0!	#DIV/0!	#DIV/0!	#DIV/0!
	M6	Tumour			0		#DIV/0!	#DIV/0!	#DIV/0!	#DIV/0!
	M6	Heart			0		#DIV/0!	#DIV/0!	#DIV/0!	#DIV/0!
	M6	Lungs			0		#DIV/0!	#DIV/0!	#DIV/0!	#DIV/0!
	M6	Liver			0		#DIV/0!	#DIV/0!	#DIV/0!	#DIV/0!
	M6	Spleen			0		#DIV/0!	#DIV/0!	#DIV/0!	#DIV/0!
	M6	Stomach			0		#DIV/0!	#DIV/0!	#DIV/0!	#DIV/0!
	M6	Pancreas			0		#DIV/0!	#DIV/0!	#DIV/0!	#DIV/0!
	M6	Kidney			0		#DIV/0!	#DIV/0!	#DIV/0!	#DIV/0!
	M6	Sm. Intestine			0		#DIV/0!	#DIV/0!	#DIV/0!	#DIV/0!
	M6	Large Intestine			0		#DIV/0!	#DIV/0!	#DIV/0!	#DIV/0!
	M6	Fat			0		#DIV/0!	#DIV/0!	#DIV/0!	#DIV/0!
	M6	Muscle			0		#DIV/0!	#DIV/0!	#DIV/0!	#DIV/0!
	M6	Bone			0		#DIV/0!	#DIV/0!	#DIV/0!	#DIV/0!
	M6	Skin			0		#DIV/0!	#DIV/0!	#DIV/0!	#DIV/0!
	M6	Blank 1			0		#DIV/0!	#DIV/0!	#DIV/0!	#DIV/0!
	M7	Blood			0		#DIV/0!	#DIV/0!	#DIV/0!	#DIV/0!
	M7	Tumour			0		#DIV/0!	#DIV/0!	#DIV/0!	#DIV/0!
	M7	Heart			0		#DIV/0!	#DIV/0!	#DIV/0!	#DIV/0!
	M7	Lungs			0		#DIV/0!	#DIV/0!	#DIV/0!	#DIV/0!
	M7	Liver			0		#DIV/0!	#DIV/0!	#DIV/0!	#DIV/0!
	M7	Spleen			0		#DIV/0!	#DIV/0!	#DIV/0!	#DIV/0!
	M7	Stomach			0		#DIV/0!	#DIV/0!	#DIV/0!	#DIV/0!
	M7	Pancreas			0		#DIV/0!	#DIV/0!	#DIV/0!	#DIV/0!
	M7	Kidney			0		#DIV/0!	#DIV/0!	#DIV/0!	#DIV/0!
	M7	Sm. Intestine			0		#DIV/0!	#DIV/0!	#DIV/0!	#DIV/0!
	M7	Large Intestine			0		#DIV/0!	#DIV/0!	#DIV/0!	#DIV/0!
	M7	Fat			0		#DIV/0!	#DIV/0!	#DIV/0!	#DIV/0!
	M7	Muscle			0		#DIV/0!	#DIV/0!	#DIV/0!	#DIV/0!
	M7	Bone			0		#DIV/0!	#DIV/0!	#DIV/0!	#DIV/0!
	M7	Skin			0		#DIV/0!	#DIV/0!	#DIV/0!	#DIV/0!
	M7	Blank 1			0		#DIV/0!	#DIV/0!	#DIV/0!	#DIV/0!
	M8	Blood			0		#DIV/0!	#DIV/0!	#DIV/0!	#DIV/0!
	M8	Tumour			0		#DIV/0!	#DIV/0!	#DIV/0!	#DIV/0!
	M8	Heart			0		#DIV/0!	#DIV/0!	#DIV/0!	#DIV/0!
	M8	Lungs			0		#DIV/0!	#DIV/0!	#DIV/0!	#DIV/0!
	M8	Liver			0		#DIV/0!	#DIV/0!	#DIV/0!	#DIV/0!
	M8	Spleen			0		#DIV/0!	#DIV/0!	#DIV/0!	#DIV/0!
	M8	Stomach			0		#DIV/0!	#DIV/0!	#DIV/0!	#DIV/0!
	M8	Pancreas			0		#DIV/0!	#DIV/0!	#DIV/0!	#DIV/0!
	M8	Kidney			0		#DIV/0!	#DIV/0!	#DIV/0!	#DIV/0!
	M8	Sm. Intestine			0		#DIV/0!	#DIV/0!	#DIV/0!	#DIV/0!
	M8	Large Intestine			0		#DIV/0!	#DIV/0!	#DIV/0!	#DIV/0!
	M8	Fat			0		#DIV/0!	#DIV/0!	#DIV/0!	#DIV/0!
	M8	Muscle			0		#DIV/0!	#DIV/0!	#DIV/0!	#DIV/0!
	M8	Bone			0		#DIV/0!	#DIV/0!	#DIV/0!	#DIV/0!
	M8	Skin			0		#DIV/0!	#DIV/0!	#DIV/0!	#DIV/0!
	M8	Blank 1			0		#DIV/0!	#DIV/0!	#DIV/0!	#DIV/0!
	M9	Blood			0		#DIV/0!	#DIV/0!	#DIV/0!	#DIV/0!
	M9	Tumour			0		#DIV/0!	#DIV/0!	#DIV/0!	#DIV/0!
	M9	Heart			0		#DIV/0!	#DIV/0!	#DIV/0!	#DIV/0!
	M9	Lungs			0		#DIV/0!	#DIV/0!	#DIV/0!	#DIV/0!
	M9	Liver			0		#DIV/0!	#DIV/0!	#DIV/0!	#DIV/0!
	M9	Spleen			0		#DIV/0!	#DIV/0!	#DIV/0!	#DIV/0!
	M9	Stomach			0		#DIV/0!	#DIV/0!	#DIV/0!	#DIV/0!
	M9	Pancreas			0		#DIV/0!	#DIV/0!	#DIV/0!	#DIV/0!
	M9	Kidney			0		#DIV/0!	#DIV/0!	#DIV/0!	#DIV/0!
	M9	Sm. Intestine			0		#DIV/0!	#DIV/0!	#DIV/0!	#DIV/0!
	M9	Large Intestine			0		#DIV/0!	#DIV/0!	#DIV/0!	#DIV/0!
	M9	Fat			0		#DIV/0!	#DIV/0!	#DIV/0!	#DIV/0!
	M9	Muscle			0		#DIV/0!	#DIV/0!	#DIV/0!	#DIV/0!
	M9	Bone			0		#DIV/0!	#DIV/0!	#DIV/0!	#DIV/0!
	M9	Skin			0		#DIV/0!	#DIV/0!	#DIV/0!	#DIV/0!
	M9	Blank 1			0		#DIV/0!	#DIV/0!	#DIV/0!	#DIV/0!
	M10	Blood			0		#DIV/0!	#DIV/0!	#DIV/0!	#DIV/0!
	M10	Tumour			0		#DIV/0!	#DIV/0!	#DIV/0!	#DIV/0!
	M10	Heart			0		#DIV/0!	#DIV/0!	#DIV/0!	#DIV/0!
	M10	Lungs			0		#DIV/0!	#DIV/0!	#DIV/0!	#DIV/0!
	M10	Liver			0		#DIV/0!	#DIV/0!	#DIV/0!	#DIV/0!
	M10	Spleen			0		#DIV/0!	#DIV/0!	#DIV/0!	#DIV/0!
	M10	Stomach			0		#DIV/0!	#DIV/0!	#DIV/0!	#DIV/0!
	M10	Pancreas			0		#DIV/0!	#DIV/0!	#DIV/0!	#DIV/0!
	M10	Kidney			0		#DIV/0!	#DIV/0!	#DIV/0!	#DIV/0!
	M10	Sm. Intestine			0		#DIV/0!	#DIV/0!	#DIV/0!	#DIV/0!
	M10	Large Intestine			0		#DIV/0!	#DIV/0!	#DIV/0!	#DIV/0!
	M10	Fat			0		#DIV/0!	#DIV/0!	#DIV/0!	#DIV/0!
	M10	Muscle			0		#DIV/0!	#DIV/0!	#DIV/0!	#DIV/0!
	M10	Bone			0		#DIV/0!	#DIV/0!	#DIV/0!	#DIV/0!
	M10	Skin			0		#DIV/0!	#DIV/0!	#DIV/0!	#DIV/0!
	M10	Blank 1			0		#DIV/0!	#DIV/0!	#DIV/0!	#DIV/0!
	M11	Blood			0		#DIV/0!	#DIV/0!	#DIV/0!	#DIV/0!
	M11	Tumour			0		#DIV/0!	#DIV/0!	#DIV/0!	#DIV/0!
	M11	Heart			0		#DIV/0!	#DIV/0!	#DIV/0!	#DIV/0!
	M11	Lungs			0		#DIV/0!	#DIV/0!	#DIV/0!	#DIV/0!
	M11	Liver			0		#DIV/0!	#DIV/0!	#DIV/0!	#DIV/0!
	M11	Spleen			0		#DIV/0!	#DIV/0!	#DIV/0!	#DIV/0!
	M11	Stomach			0		#DIV/0!	#DIV/0!	#DIV/0!	#DIV/0!
	M11	Pancreas			0		#DIV/0!	#DIV/0!	#DIV/0!	#DIV/0!
	M11	Kidney			0		#DIV/0!	#DIV/0!	#DIV/0!	#DIV/0!
	M11	Sm. Intestine			0		#DIV/0!	#DIV/0!	#DIV/0!	#DIV/0!
	M11	Large Intestine			0		#DIV/0!	#DIV/0!	#DIV/0!	#DIV/0!
	M11	Fat			0		#DIV/0!	#DIV/0!	#DIV/0!	#DIV/0!
	M11	Muscle			0		#DIV/0!	#DIV/0!	#DIV/0!	#DIV/0!
	M11	Bone			0		#DIV/0!	#DIV/0!	#DIV/0!	#DIV/0!
	M11	Skin			0		#DIV/0!	#DIV/0!	#DIV/0!	#DIV/0!
	M11	Blank 1			0		#DIV/0!	#DIV/0!	#DIV/0!	#DIV/0!
	M12	Blood			0		#DIV/0!	#DIV/0!	#DIV/0!	#DIV/0!
	M12	Tumour			0		#DIV/0!	#DIV/0!	#DIV/0!	#DIV/0!
	M12	Heart			0		#DIV/0!	#DIV/0!	#DIV/0!	#DIV/0!
	M12	Lungs			0		#DIV/0!	#DIV/0!	#DIV/0!	#DIV/0!
	M12	Liver			0		#DIV/0!	#DIV/0!	#DIV/0!	#DIV/0!
	M12	Spleen			0		#DIV/0!	#DIV/0!	#DIV/0!	#DIV/0!
	M12	Stomach			0		#DIV/0!	#DIV/0!	#DIV/0!	#DIV/0!
	M12	Pancreas			0		#DIV/0!	#DIV/0!	#DIV/0!	#DIV/0!
	M12	Kidney			0		#DIV/0!	#DIV/0!	#DIV/0!	#DIV/0!
	M12	Sm. Intestine			0		#DIV/0!	#DIV/0!	#DIV/0!	#DIV/0!
	M12	Large Intestine			0		#DIV/0!	#DIV/0!	#DIV/0!	#DIV/0!
	M12	Fat			0		#DIV/0!	#DIV/0!	#DIV/0!	#DIV/0!
	M12	Muscle			0		#DIV/0!	#DIV/0!	#DIV/0!	#DIV/0!
	M12	Bone			0		#DIV/0!	#DIV/0!	#DIV/0!	#DIV/0!
	M12	Skin			0		#DIV/0!	#DIV/0!	#DIV/0!	#DIV/0!
	M12	Blank 1			0		#DIV/0!	#DIV/0!	#DIV/0!	#DIV/0!
	M13	Blood			0		#DIV/0!	#DIV/0!	#DIV/0!	#DIV/0!
	M13	Tumour			0		#DIV/0!	#DIV/0!	#DIV/0!	#DIV/0!
	M13	Heart			0		#DIV/0!	#DIV/0!	#DIV/0!	#DIV/0!
	M13	Lungs			0		#DIV/0!	#DIV/0!	#DIV/0!	#DIV/0!
	M13	Liver			0		#DIV/0!	#DIV/0!	#DIV/0!	#DIV/0!
	M13	Spleen			0		#DIV/0!	#DIV/0!	#DIV/0!	#DIV/0!
	M13	Stomach			0		#DIV/0!	#DIV/0!	#DIV/0!	#DIV/0!
	M13	Pancreas			0		#DIV/0!	#DIV/0!	#DIV/0!	#DIV/0!
	M13	Kidney			0		#DIV/0!	#DIV/0!	#DIV/0!	#DIV/0!
	M13	Sm. Intestine			0		#DIV/0!	#DIV/0!	#DIV/0!	#DIV/0!
	M13	Large Intestine			0		#DIV/0!	#DIV/0!	#DIV/0!	#DIV/0!
	M13	Fat			0		#DIV/0!	#DIV/0!	#DIV/0!	#DIV/0!
	M13	Muscle			0		#DIV/0!	#DIV/0!	#DIV/0!	#DIV/0!
	M13	Bone			0		#DIV/0!	#DIV/0!	#DIV/0!	#DIV/0!
	M13	Skin			0		#DIV/0!	#DIV/0!	#DIV/0!	#DIV/0!
	M13	Blank 1			0		#DIV/0!	#DIV/0!	#DIV/0!	#DIV/0!
	M14	Blood			0		#DIV/0!	#DIV/0!	#DIV/0!	#DIV/0!
	M14	Tumour			0		#DIV/0!	#DIV/0!	#DIV/0!	#DIV/0!
	M14	Heart			0		#DIV/0!	#DIV/0!	#DIV/0!	#DIV/0!
	M14	Lungs			0		#DIV/0!	#DIV/0!	#DIV/0!	#DIV/0!
	M14	Liver			0		#DIV/0!	#DIV/0!	#DIV/0!	#DIV/0!
	M14	Spleen			0		#DIV/0!	#DIV/0!	#DIV/0!	#DIV/0!
	M14	Stomach			0		#DIV/0!	#DIV/0!	#DIV/0!	#DIV/0!
	M14	Pancreas			0		#DIV/0!	#DIV/0!	#DIV/0!	#DIV/0!
	M14	Kidney			0		#DIV/0!	#DIV/0!	#DIV/0!	#DIV/0!
	M14	Sm. Intestine			0		#DIV/0!	#DIV/0!	#DIV/0!	#DIV/0!
	M14	Large Intestine			0		#DIV/0!	#DIV/0!	#DIV/0!	#DIV/0!
	M14	Fat			0		#DIV/0!	#DIV/0!	#DIV/0!	#DIV/0!
	M14	Muscle			0		#DIV/0!	#DIV/0!	#DIV/0!	#DIV/0!
	M14	Bone			0		#DIV/0!	#DIV/0!	#DIV/0!	#DIV/0!
	M14	Skin			0		#DIV/0!	#DIV/0!	#DIV/0!	#DIV/0!
	M14	Blank 1			0		#DIV/0!	#DIV/0!	#DIV/0!	#DIV/0!
	M15	Blood			0		#DIV/0!	#DIV/0!	#DIV/0!	#DIV/0!
	M15	Tumour			0		#DIV/0!	#DIV/0!	#DIV/0!	#DIV/0!
	M15	Heart			0		#DIV/0!	#DIV/0!	#DIV/0!	#DIV/0!
	M15	Lungs			0		#DIV/0!	#DIV/0!	#DIV/0!	#DIV/0!
	M15	Liver			0		#DIV/0!	#DIV/0!	#DIV/0!	#DIV/0!
	M15	Spleen			0		#DIV/0!	#DIV/0!	#DIV/0!	#DIV/0!
	M15	Stomach			0		#DIV/0!	#DIV/0!	#DIV/0!	#DIV/0!
	M15	Pancreas			0		#DIV/0!	#DIV/0!	#DIV/0!	#DIV/0!
	M15	Kidney			0		#DIV/0!	#DIV/0!	#DIV/0!	#DIV/0!
	M15	Sm. Intestine			0		#DIV/0!	#DIV/0!	#DIV/0!	#DIV/0!
	M15	Large Intestine			0		#DIV/0!	#DIV/0!	#DIV/0!	#DIV/0!
	M15	Fat			0		#DIV/0!	#DIV/0!	#DIV/0!	#DIV/0!
	M15	Muscle			0		#DIV/0!	#DIV/0!	#DIV/0!	#DIV/0!
	M15	Bone			0		#DIV/0!	#DIV/0!	#DIV/0!	#DIV/0!
	M15	Skin			0		#DIV/0!	#DIV/0!	#DIV/0!	#DIV/0!
	M15	Blank 1			0		#DIV/0!	#DIV/0!	#DIV/0!	#DIV/0!
[truncated: 2 more columns]
