# Supplementary material for: A Guide to Ex Vivo Biodistribution Studies with Radiotracers in Rodent Models
Source: Mol Imaging Biol. 2025 Oct 28;27(6):883–93. doi: 10.1007/s11307-025-02055-8 (PMC12804305; doi:10.1007/s11307-025-02055-8)
Supplement: Supplementary file 3 — Supplementary file3 (XLSX 112 KB) [file 11307_2025_2055_MOESM3_ESM.xlsx]

## Sheet: Radionuclides
	https://www.nndc.bnl.gov/nudat3/reCenter.jsp?z=21&n=26
	Radionuclide	t1/1 / h	t1/2 /unit	unit
	11C	0.3394	20.364	min
	13N	0.166083	9.965	min
	15O	0.0339556	122.24	s
	18F	1.8295	109.77	min
	32P	342.432	14.268	d
	35S	2096.88	87.37	d
	43Sc	3.891		h
	44Sc	3.97		h
	47Sc	80.3808	3.3492	d
	45Ti	3.08	184.8	min
	48V	383.364	15.9735	d
	51Cr	664.86	27.7025	d
	51Mn	0.77	46.2	min
	52Mn	134.184	5.591	d
	52Fe	8.275		h
	55Co	17.53		h
	57Ni	35.6		h
	60Cu	0.395	23.7	min
	61Cu	3.339		h
	62Cu	0.161217	9.673	min
	64Cu	12.701		h
	66Cu	0.0853333	5.12	min
	67Cu	61.83		h
	62Zn	9.186		h
	67Ga	78.2808	3.2617	d
	68Ga	1.1285	67.71	min
	69Ge	39.05		h
	70As	0.876667	52.6	min
	71As	65.3		h
	72As	26		h
	74As	426.48	17.77	d
	76As	26.2608	1.0942	d
	77As	38.83		h
	76Br	16.2		h
	77Br	57.036		h
	81mKr	0.00363889	13.1	s
	82Rb	0.0209583	1.2575	min
	82mRb	6.472		h
	83Sr	32.41		h
	89Sr	1213.51	50.563	d
	86Y	14.74		h
	90Y	64.053		h
	89Zr	78.41		h
	97Zr	16.749		h
	90Nb	14.6		h
	99Mo	65.976		h
	94mTc	0.866667	52	min
	99mTc	6.0067		h
	97Ru	67.92	2.83	d
	105Rh	35.36		h
	111Ag	178.8	7.45	d
	111In	67.3128	2.8047	d
	110mIn	1.15167	69.1	min
	123I	13.2235		h
	124I	100.224	4.176	d
	125I	1425.77	59.407	d
	131I	192.605	8.0252	d
	127Xe	872.304	36.346	d
	133Xe	125.94	5.2475	d
	134La	0.1075	6.45	min
	134Ce	75.84	3.16	d
	153Sm	46.284		h
	149Tb	4.118		h
	152Tb	17.5		h
	155Tb	127.68	5.32	d
	161Tb	165.36	6.89	d
	166Ho	26.824		h
	165Er	10.36		h
	169Er	225.408	9.392	d
	177Lu	159.528	6.647	d
	186Re	89.2464	3.7186	d
	188Re	17.003		h
	192Ir	1771.9	73.829	d
	195mPt	96.24	4.01	d
	198Au	64.6584	2.6941	d
	197Hg	64.14		h
	197mHg	23.8		h
	201Tl	73.0104	3.0421	d
	203Pb	51.92		h
	212Pb	10.64		h
	212Bi	1.00917	60.55	min
	213Bi	0.760167	45.61	min
	211At	7.214		h
	223Ra	274.32	11.43	d
	225Ac	238.08	9.92	d
	227Th	448.728	18.697	d

## Sheet: Biodistribution
	Biodistribution template	version 1.0©
	Radiotracer	[99mTc]Tc-XYZ
(A)	Start of counting time	2023-03-02 14:39:10
(B)	Dose calibrator background / MBq	0
(C)	Radionuclide	99mTc
	Half-life / h	6.0067
	Decay Constant / h-1	0.115396
	Number of animals (n)	15
															Biodistribution table (tissue uptake / %ID/g)																			Tumour-to-tissue contrast ratio (based on tissue uptake / %ID/g)						NB: Calculated as dependent ratios
	Syrine & injection details															Mouse #																			Mouse #
	Mouse #	Mouse weight / g	Syringe #	Syringe mass (full, before injection) / g	Syringe mass (empty, after injection) / g	Calc. Injected mass / g	Syringe activity (full, initial) / MBq	Syringe (full) assay time	Injection time	Syringe activity (empty, residual) / MBq	Syringe (residual) assay time	Calc. Injected activity (injection time) / MBq	Calc. Injected activity (start of counting) / MBq		Tissue	1	2	3	4	5	6	7	8	9	10	11	12	13	14	15	Average	Stdev		Tissue	1	2	3	4	5	6	7	8	9	10	11	12	13	14	15
	1	25	1	0.148909	0	0.148909	1.765	2023-03-01 11:03:00	2023-03-01 11:27:00	0.075	2023-03-01 12:46:00	1.59808	0.0692311		Blood	32.6954	25.4249	31.9249	31.4737	32.6954	25.4249	31.9249	31.4737	32.6954	25.4249	31.9249	31.4737	32.6954	25.4249	31.9249	30.3068	3.07885		Blood	1.90023	1.69567	1.84347	2.27724	1.90023	1.69567	1.84347	2.27724	1.90023	1.69567	1.84347	2.27724	1.90023	1.69567	1.84347
	2	25	2	0.153084	0	0.153084	1.811	2023-03-01 11:04:00	2023-03-01 11:30:00	0.073	2023-03-01 12:46:00	1.63818	0.0713791		Tumour	62.1286	43.1123	58.8527	71.6733	62.1286	43.1123	58.8527	71.6733	62.1286	43.1123	58.8527	71.6733	62.1286	43.1123	58.8527	58.0929	10.4143		Tumour	1	1	1	1	1	1	1	1	1	1	1	1	1	1	1
	3	25	3	0.152193	0	0.152193	1.797	2023-03-01 11:05:00	2023-03-01 11:33:00	0.06	2023-03-01 12:47:00	1.63361	0.071592		Heart	13.1205	7.64858	9.19837	10.9706	13.1205	7.64858	9.19837	10.9706	13.1205	7.64858	9.19837	10.9706	13.1205	7.64858	9.19837	10.1854	2.17036		Heart	4.73525	5.63663	6.39817	6.53324	4.73525	5.63663	6.39817	6.53324	4.73525	5.63663	6.39817	6.53324	4.73525	5.63663	6.39817
	4	25	4	0.150075	0	0.150075	1.772	2023-03-01 11:05:00	2023-03-01 11:36:00	0.065	2023-03-01 12:48:00	1.59479	0.0702948		Lungs	21.4575	12.7127	13.6419	13.4326	21.4575	12.7127	13.6419	13.4326	21.4575	12.7127	13.6419	13.4326	21.4575	12.7127	13.6419	15.4364	3.776		Lungs	2.89543	3.39128	4.31412	5.33577	2.89543	3.39128	4.31412	5.33577	2.89543	3.39128	4.31412	5.33577	2.89543	3.39128	4.31412
	5	25	5	0.148909	0	0.148909	1.765	2023-03-01 11:03:00	2023-03-01 11:27:00	0.075	2023-03-01 12:46:00	1.59808	0.0692311		Liver	16.7027	10.6615	13.0274	12.7593	16.7027	10.6615	13.0274	12.7593	16.7027	10.6615	13.0274	12.7593	16.7027	10.6615	13.0274	13.3229	2.3196		Liver	3.71967	4.04375	4.51762	5.61731	3.71967	4.04375	4.51762	5.61731	3.71967	4.04375	4.51762	5.61731	3.71967	4.04375	4.51762
	6	25	6	0.153084	0	0.153084	1.811	2023-03-01 11:04:00	2023-03-01 11:30:00	0.073	2023-03-01 12:46:00	1.63818	0.0713791		Spleen	8.89455	7.20642	10.9132	8.93364	8.89455	7.20642	10.9132	8.93364	8.89455	7.20642	10.9132	8.93364	8.89455	7.20642	10.9132	8.9905	1.40319		Spleen	6.98502	5.98248	5.3928	8.02285	6.98502	5.98248	5.3928	8.02285	6.98502	5.98248	5.3928	8.02285	6.98502	5.98248	5.3928
	7	25	7	0.152193	0	0.152193	1.797	2023-03-01 11:05:00	2023-03-01 11:33:00	0.06	2023-03-01 12:47:00	1.63361	0.071592		Stomach	1.94627	1.00374	3.75228	1.83849	1.94627	1.00374	3.75228	1.83849	1.94627	1.00374	3.75228	1.83849	1.94627	1.00374	3.75228	2.15498	1.06843		Stomach	31.9219	42.9515	15.6845	38.9848	31.9219	42.9515	15.6845	38.9848	31.9219	42.9515	15.6845	38.9848	31.9219	42.9515	15.6845
	8	25	8	0.150075	0	0.150075	1.772	2023-03-01 11:05:00	2023-03-01 11:36:00	0.065	2023-03-01 12:48:00	1.59479	0.0702948		Pancreas	4.43243	2.98758	4.06676	3.82898	4.43243	2.98758	4.06676	3.82898	4.43243	2.98758	4.06676	3.82898	4.43243	2.98758	4.06676	3.82893	0.567866		Pancreas	14.0168	14.4305	14.4716	18.7187	14.0168	14.4305	14.4716	18.7187	14.0168	14.4305	14.4716	18.7187	14.0168	14.4305	14.4716
	9	25	9	0.148909	0	0.148909	1.765	2023-03-01 11:03:00	2023-03-01 11:27:00	0.075	2023-03-01 12:46:00	1.59808	0.0692311		Kidney	40.7798	23.8838	29.5884	27.4786	40.7798	23.8838	29.5884	27.4786	40.7798	23.8838	29.5884	27.4786	40.7798	23.8838	29.5884	30.6296	6.69891		Kidney	1.52351	1.80508	1.98904	2.60833	1.52351	1.80508	1.98904	2.60833	1.52351	1.80508	1.98904	2.60833	1.52351	1.80508	1.98904
	10	25	10	0.153084	0	0.153084	1.811	2023-03-01 11:04:00	2023-03-01 11:30:00	0.073	2023-03-01 12:46:00	1.63818	0.0713791		Sm. Intestine	5.77756	4.26912	4.43694	4.6753	5.77756	4.26912	4.43694	4.6753	5.77756	4.26912	4.43694	4.6753	5.77756	4.26912	4.43694	4.79736	0.628127		Sm. Intestine	10.7534	10.0986	13.2642	15.3302	10.7534	10.0986	13.2642	15.3302	10.7534	10.0986	13.2642	15.3302	10.7534	10.0986	13.2642
	11	25	11	0.152193	0	0.152193	1.797	2023-03-01 11:05:00	2023-03-01 11:33:00	0.06	2023-03-01 12:47:00	1.63361	0.071592		Large Intestine	7.34586	2.76419	3.61967	3.5228	7.34586	2.76419	3.61967	3.5228	7.34586	2.76419	3.61967	3.5228	7.34586	2.76419	3.61967	4.36582	1.89251		Large Intestine	8.45764	15.5967	16.2592	20.3455	8.45764	15.5967	16.2592	20.3455	8.45764	15.5967	16.2592	20.3455	8.45764	15.5967	16.2592
	12	25	12	0.150075	0	0.150075	1.772	2023-03-01 11:05:00	2023-03-01 11:36:00	0.065	2023-03-01 12:48:00	1.59479	0.0702948		Fat	2.01119	3.3423	3.63685	6.57845	2.01119	3.3423	3.63685	6.57845	2.01119	3.3423	3.63685	6.57845	2.01119	3.3423	3.63685	3.71312	1.62106		Fat	30.8914	12.899	16.1823	10.8952	30.8914	12.899	16.1823	10.8952	30.8914	12.899	16.1823	10.8952	30.8914	12.899	16.1823
	13	25	13	0.148909	0	0.148909	1.765	2023-03-01 11:03:00	2023-03-01 11:27:00	0.075	2023-03-01 12:46:00	1.59808	0.0692311		Muscle	3.66978	3.47008	2.96948	2.37412	3.66978	3.47008	2.96948	2.37412	3.66978	3.47008	2.96948	2.37412	3.66978	3.47008	2.96948	3.17065	0.494282		Muscle	16.9298	12.424	19.8192	30.1894	16.9298	12.424	19.8192	30.1894	16.9298	12.424	19.8192	30.1894	16.9298	12.424	19.8192
	14	25	14	0.153084	0	0.153084	1.811	2023-03-01 11:04:00	2023-03-01 11:30:00	0.073	2023-03-01 12:46:00	1.63818	0.0713791		Bone	2.2717	2.03098	1.38103	1.62968	2.2717	2.03098	1.38103	1.62968	2.2717	2.03098	1.38103	1.62968	2.2717	2.03098	1.38103	1.84159	0.365146		Bone	27.349	21.2273	42.6151	43.9799	27.349	21.2273	42.6151	43.9799	27.349	21.2273	42.6151	43.9799	27.349	21.2273	42.6151
	15	25	15	0.152193	0	0.152193	1.797	2023-03-01 11:05:00	2023-03-01 11:33:00	0.06	2023-03-01 12:47:00	1.63361	0.071592		Skin	56.0298	9.10921	6.71749	8.11131	56.0298	9.10921	6.71749	8.11131	56.0298	9.10921	6.71749	8.11131	56.0298	9.10921	6.71749	20.784	22.0187		Skin	1.10885	4.73282	8.76112	8.83622	1.10885	4.73282	8.76112	8.83622	1.10885	4.73282	8.76112	8.83622	1.10885	4.73282	8.76112
			Standard	0.14907	0	0.14907	1.75	2023-03-01 11:08:00	2023-03-01 11:11:00	0.076	2023-03-01 11:12:00	1.66379	0.0698935		Blank 1	1.55299	3.71726	-21.0669	-16.1579	1.55299	3.71726	-21.0669	-16.1579	1.55299	3.71726	-21.0669	-16.1579	1.55299	3.71726	-21.0669	-7.44401	11.3144		Blank 1	40.0058	11.5979	-2.79361	-4.4358	40.0058	11.5979	-2.79361	-4.4358	40.0058	11.5979	-2.79361	-4.4358	40.0058	11.5979	-2.79361
	Syringe standard dilution
	Falcon (empty) / g	6.5627
	Falcon (+water) / g	16.08
	Falcon (+ water + standard syringe) / g	16.2353
	Total diluted standard / g	9.6726
	Check (Falcon + water + syringe mass)	9.66637
	Check sum	0.00623048
	Background counts	CPM
	Blank 1	240
	Blank 2	299
	Blank 3	305
	Blank 4	295
	Average bkg (CPM)	284.75
	NB: Take non-decay corrected CPM for background measurement
															Biodistribution table (tissue uptake / SUV (g))																			Tumour-to-tissue contrast ratio (based on tissue uptake / SUV(g))						NB: Calculated as dependent ratios
	Syringe standard calibration															Mouse #																			Mouse #
	Syringe standards #	Tube tare mass /g	Tube mass (full) / g	Sample mass / g	Normalised CPM	Background corrected normalised CPM / g									Tissue	1	2	3	4	5	6	7	8	9	10	11	12	13	14	15	Average	Stdev		Tissue	1	2	3	4	5	6	7	8	9	10	11	12	13	14	15
	A	2.4961	5.8906	3.3945	328037	96553.9									Blood	8.17385	6.35623	7.98122	7.86843	8.17385	6.35623	7.98122	7.86843	8.17385	6.35623	7.98122	7.86843	8.17385	6.35623	7.98122	7.5767	0.769713		Blood	1.90023	1.69567	1.84347	2.27724	1.90023	1.69567	1.84347	2.27724	1.90023	1.69567	1.84347	2.27724	1.90023	1.69567	1.84347
	B	2.6277	6.0676	3.4399	339445	98596									Tumour	15.5322	10.7781	14.7132	17.9183	15.5322	10.7781	14.7132	17.9183	15.5322	10.7781	14.7132	17.9183	15.5322	10.7781	14.7132	14.5232	2.60358		Tumour	1	1	1	1	1	1	1	1	1	1	1	1	1	1	1
	C	2.6225	6.005	3.3825	323226	95474.1									Heart	3.28012	1.91215	2.29959	2.74264	3.28012	1.91215	2.29959	2.74264	3.28012	1.91215	2.29959	2.74264	3.28012	1.91215	2.29959	2.54636	0.54259		Heart	4.73525	5.63663	6.39817	6.53324	4.73525	5.63663	6.39817	6.53324	4.73525	5.63663	6.39817	6.53324	4.73525	5.63663	6.39817
	D	2.6303	6.0108	3.3805	329715	97450.2									Lungs	5.36437	3.17817	3.41047	3.35815	5.36437	3.17817	3.41047	3.35815	5.36437	3.17817	3.41047	3.35815	5.36437	3.17817	3.41047	3.8591	0.944001		Lungs	2.89543	3.39128	4.31412	5.33577	2.89543	3.39128	4.31412	5.33577	2.89543	3.39128	4.31412	5.33577	2.89543	3.39128	4.31412
	Average background corrected normalised CPM / g					97018.5									Liver	4.17568	2.66537	3.25684	3.18984	4.17568	2.66537	3.25684	3.18984	4.17568	2.66537	3.25684	3.18984	4.17568	2.66537	3.25684	3.33074	0.5799		Liver	3.71967	4.04375	4.51762	5.61731	3.71967	4.04375	4.51762	5.61731	3.71967	4.04375	4.51762	5.61731	3.71967	4.04375	4.51762
	Total Norm. Bkg. Corr. CPM / g (standard Falcon)					938422									Spleen	2.22364	1.80161	2.7283	2.23341	2.22364	1.80161	2.7283	2.23341	2.22364	1.80161	2.7283	2.23341	2.22364	1.80161	2.7283	2.24763	0.350798		Spleen	6.98502	5.98248	5.3928	8.02285	6.98502	5.98248	5.3928	8.02285	6.98502	5.98248	5.3928	8.02285	6.98502	5.98248	5.3928
	Total Norm. Bkg. Corr. CPM / g (injectate)					6.29519e+06									Stomach	0.486568	0.250936	0.93807	0.459623	0.486568	0.250936	0.93807	0.459623	0.486568	0.250936	0.93807	0.459623	0.486568	0.250936	0.93807	0.538744	0.267108		Stomach	31.9219	42.9515	15.6845	38.9848	31.9219	42.9515	15.6845	38.9848	31.9219	42.9515	15.6845	38.9848	31.9219	42.9515	15.6845
	Calibration factor CPM / MBq					1.34264e+07									Pancreas	1.10811	0.746894	1.01669	0.957244	1.10811	0.746894	1.01669	0.957244	1.10811	0.746894	1.01669	0.957244	1.10811	0.746894	1.01669	0.957233	0.141966		Pancreas	14.0168	14.4305	14.4716	18.7187	14.0168	14.4305	14.4716	18.7187	14.0168	14.4305	14.4716	18.7187	14.0168	14.4305	14.4716
															Kidney	10.195	5.97095	7.39711	6.86966	10.195	5.97095	7.39711	6.86966	10.195	5.97095	7.39711	6.86966	10.195	5.97095	7.39711	7.6574	1.67473		Kidney	1.52351	1.80508	1.98904	2.60833	1.52351	1.80508	1.98904	2.60833	1.52351	1.80508	1.98904	2.60833	1.52351	1.80508	1.98904
															Sm. Intestine	1.44439	1.06728	1.10924	1.16883	1.44439	1.06728	1.10924	1.16883	1.44439	1.06728	1.10924	1.16883	1.44439	1.06728	1.10924	1.19934	0.157032		Sm. Intestine	10.7534	10.0986	13.2642	15.3302	10.7534	10.0986	13.2642	15.3302	10.7534	10.0986	13.2642	15.3302	10.7534	10.0986	13.2642
															Large Intestine	1.83647	0.691047	0.904916	0.8807	1.83647	0.691047	0.904916	0.8807	1.83647	0.691047	0.904916	0.8807	1.83647	0.691047	0.904916	1.09145	0.473129		Large Intestine	8.45764	15.5967	16.2592	20.3455	8.45764	15.5967	16.2592	20.3455	8.45764	15.5967	16.2592	20.3455	8.45764	15.5967	16.2592
															Fat	0.502798	0.835575	0.909213	1.64461	0.502798	0.835575	0.909213	1.64461	0.502798	0.835575	0.909213	1.64461	0.502798	0.835575	0.909213	0.928279	0.405266		Fat	30.8914	12.899	16.1823	10.8952	30.8914	12.899	16.1823	10.8952	30.8914	12.899	16.1823	10.8952	30.8914	12.899	16.1823
															Muscle	0.917445	0.86752	0.742371	0.59353	0.917445	0.86752	0.742371	0.59353	0.917445	0.86752	0.742371	0.59353	0.917445	0.86752	0.742371	0.792662	0.12357		Muscle	16.9298	12.424	19.8192	30.1894	16.9298	12.424	19.8192	30.1894	16.9298	12.424	19.8192	30.1894	16.9298	12.424	19.8192
															Bone	0.567925	0.507746	0.345257	0.407421	0.567925	0.507746	0.345257	0.407421	0.567925	0.507746	0.345257	0.407421	0.567925	0.507746	0.345257	0.460398	0.0912865		Bone	27.349	21.2273	42.6151	43.9799	27.349	21.2273	42.6151	43.9799	27.349	21.2273	42.6151	43.9799	27.349	21.2273	42.6151
															Skin	14.0075	2.2773	1.67937	2.02783	14.0075	2.2773	1.67937	2.02783	14.0075	2.2773	1.67937	2.02783	14.0075	2.2773	1.67937	5.196	5.50468		Skin	1.10885	4.73282	8.76112	8.83622	1.10885	4.73282	8.76112	8.83622	1.10885	4.73282	8.76112	8.83622	1.10885	4.73282	8.76112
															Blank 1	0.388248	0.929315	-5.26671	-4.03948	0.388248	0.929315	-5.26671	-4.03948	0.388248	0.929315	-5.26671	-4.03948	0.388248	0.929315	-5.26671	-1.861	2.82859		Blank 1	40.0058	11.5979	-2.79361	-4.4358	40.0058	11.5979	-2.79361	-4.4358	40.0058	11.5979	-2.79361	-4.4358	40.0058	11.5979	-2.79361
	Gamma counter results
	Sample / mouse #	Sample assignment	Tube tare mass / g	Tube mass (full) / g	Sample mass (g)	Normalised CPM	Background corrected normalised CPM / g	Calibrated sample activity MBq / g	Tissue uptake %ID / g	SUV (weight)
	Standard	A	2.4961	5.8906	3.3945	328037	NB: Take decay corrected CPM for standards
	Standard	B	2.6277	6.0676	3.4399	339445	NB: Take decay corrected CPM for standards
	Standard	C	2.6225	6.005	3.3825	323226	NB: Take decay corrected CPM for standards
	Standard	D	2.6303	6.0108	3.3805	329715	NB: Take decay corrected CPM for standards
	Blank	1			0		NB: Take non-decay corrected CPM for background measurement
	Blank	2			0		NB: Take non-decay corrected CPM for background measurement
	Blank	3			0		NB: Take non-decay corrected CPM for background measurement
	Blank	4			0		NB: Take non-decay corrected CPM for background measurement
	M1	Blood	5.0074	5.1419	0.1345	41161	303913	0.0226354	32.6954	8.17385
	M1	Tumour	4.8993	4.9925	0.0932	54108	577503	0.0430123	62.1286	15.5322
	M1	Heart	4.8461	4.9601	0.114	14188	121958	0.00908344	13.1205	3.28012
	M1	Lungs	5.0043	5.0459	0.0416	8582	199453	0.0148552	21.4575	5.36437
	M1	Liver	4.991	5.269	0.278	43446	155256	0.0115635	16.7027	4.17568
	M1	Spleen	4.8637	4.9187	0.055	4832	82677.3	0.00615779	8.89455	2.22364
	M1	Stomach	4.8788	5.4193	0.5405	10063	18091.1	0.00134742	1.94627	0.486568
	M1	Pancreas	5.015	5.096	0.081	3622	41200.6	0.00306862	4.43243	1.10811
	M1	Kidney	4.8912	5.0026	0.1114	42512	379060	0.0282323	40.7798	10.195
	M1	Small Intestine	4.9978	5.2152	0.2174	11960	53704	0.00399987	5.77756	1.44439
	M1	Large Intestine	4.8434	5.4305	0.5871	40373	68281.8	0.00508562	7.34586	1.83647
	M1	Fat	4.8431	4.9356	0.0925	2014	18694.6	0.00139237	2.01119	0.502798
	M1	Muscle	4.844	4.9	0.056	2195	34111.6	0.00254063	3.66978	0.917445
	M1	Bone	4.857	4.8626	0.0056	403	21116.1	0.00157272	2.2717	0.567925
	M1	Skin	4.8613	4.8653	0.004	2368	520812	0.0387901	56.0298	14.0075
	M1	Blank 1	5.0325	5.0294	-0.0031	240	14435.5	0.00107515	1.55299	0.388248
	M2	Blood	4.8509	5.0805	0.2296	56230	243664	0.0181481	25.4249	6.35623
	M2	Tumour	5.0418	5.0841	0.0423	17762	413174	0.0307731	43.1123	10.7781
	M2	Heart	5.0366	5.1754	0.1388	10459	73301.5	0.00545949	7.64858	1.91215
	M2	Lungs	5.0204	5.0756	0.0552	7010	121834	0.0090742	12.7127	3.17817
	M2	Liver	5.0094	5.3257	0.3163	32603	102176	0.00761005	10.6615	2.66537
	M2	Spleen	4.8479	4.9331	0.0852	6169	69064	0.00514388	7.20642	1.80161
	M2	Stomach	4.8359	5.3583	0.5224	5310	9619.54	0.000716463	1.00374	0.250936
	M2	Pancreas	4.8442	5.0443	0.2001	6014	28631.9	0.0021325	2.98758	0.746894
	M2	Kidney	5.0143	5.1814	0.1671	38533	228894	0.017048	23.8838	5.97095
	M2	Sm. Intestine	4.825	5.0693	0.2443	10280	40913.8	0.00304726	4.26912	1.06728
	M2	Large Intestine	4.8923	5.8002	0.9079	24336	26491.1	0.00197305	2.76419	0.691047
	M2	Fat	5.0121	5.0708	0.0587	2165	32031.5	0.0023857	3.3423	0.835575
	M2	Muscle	4.8978	4.9593	0.0615	2330	33256.1	0.00247691	3.47008	0.86752
	M2	Bone	5.02	5.0326	0.0126	530	19464.3	0.0014497	2.03098	0.507746
	M2	Skin	5.0206	5.0468	0.0262	2572	87299.6	0.00650207	9.10921	2.2773
	M2	Blank 1	5.0159	5.0163	0.0004	299	35625	0.00265335	3.71726	0.929315
	M3	Blood	4.9966	5.0601	0.0635	19771	306870	0.0228556	31.9249	7.98122
	M3	Tumour	4.8634	4.9076	0.0442	25289	565707	0.0421338	58.8527	14.7132
	M3	Heart	4.8667	4.9752	0.1085	9878	88417.1	0.00658529	9.19837	2.29959
	M3	Lungs	4.985	5.0295	0.0445	6120	131129	0.00976649	13.6419	3.41047
	M3	Liver	4.8564	5.1678	0.3114	39279	125222	0.00932655	13.0274	3.25684
	M3	Spleen	4.9956	5.0483	0.0527	5813	104900	0.00781297	10.9132	2.7283
	M3	Stomach	5.0088	5.2305	0.2217	8281	36067.9	0.00268633	3.75228	0.93807
	M3	Pancreas	4.8677	5.0126	0.1449	5949	39090.8	0.00291147	4.06676	1.01669
	M3	Kidney	4.982	5.1396	0.1576	45108	284411	0.0211829	29.5884	7.39711
	M3	Sm. Intestine	4.9939	5.2103	0.2164	9514	42649	0.0031765	4.43694	1.10924
	M3	Large Intestine	4.8648	5.4582	0.5934	20931	34793.1	0.00259139	3.61967	0.904916
	M3	Fat	4.8757	4.9177	0.042	1753	34958.3	0.00260369	3.63685	0.909213
	M3	Muscle	5.0333	5.0805	0.0472	1632	28543.4	0.00212591	2.96948	0.742371
	M3	Bone	4.9877	5.0119	0.0242	606	13274.8	0.000988705	1.38103	0.345257
	M3	Skin	4.9987	5.0272	0.0285	2125	64570.2	0.00480918	6.71749	1.67937
	M3	Blank 1	4.8749	4.8748	-0.0001	305	-202500	-0.0150822	-21.0669	-5.26671
	M4	Blood	5.0254	5.4354	0.41	122076	297052	0.0221244	31.4737	7.86843
	M4	Tumour	5.017	5.0672	0.0502	34243	676459	0.0503826	71.6733	17.9183
	M4	Heart	4.827	4.9533	0.1263	13362	103541	0.00771174	10.9706	2.74264
	M4	Lungs	4.8687	4.9546	0.0859	11175	126778	0.00944243	13.4326	3.35815
	M4	Liver	5.0333	5.383	0.3497	42397	120424	0.00896916	12.7593	3.18984
	M4	Spleen	5.0396	5.108	0.0684	6052	84316.5	0.00627989	8.93364	2.23341
	M4	Stomach	4.8408	5.2104	0.3696	6698	17351.9	0.00129237	1.83849	0.459623
	M4	Pancreas	4.825	4.9223	0.0973	3801	36138.2	0.00269157	3.82898	0.957244
	M4	Kidney	4.8362	4.9245	0.0883	23185	259346	0.0193161	27.4786	6.86966
	M4	Sm. Intestine	5.0285	5.2353	0.2068	9410	44126	0.0032865	4.6753	1.16883
	M4	Large Intestine	5.0258	5.801	0.7752	26059	33248.5	0.00247635	3.5228	0.8807
	M4	Fat	4.8666	4.9467	0.0801	5258	62088	0.00462431	6.57845	1.64461
	M4	Muscle	5.0377	5.0781	0.0404	1190	22407.2	0.00166888	2.37412	0.59353
	M4	Bone	4.8314	4.8478	0.0164	537	15381.1	0.00114558	1.62968	0.407421
	M4	Skin	4.8531	4.8748	0.0217	1946	76555.3	0.00570183	8.11131	2.02783
	M4	Blank 1	4.8749	4.8748	-0.0001	300	-152500	-0.0113582	-16.1579	-4.03948
	M5	Blood	5.0074	5.1419	0.1345	41161	303913	0.0226354	32.6954	8.17385
	M5	Tumour	4.8993	4.9925	0.0932	54108	577503	0.0430123	62.1286	15.5322
	M5	Heart	4.8461	4.9601	0.114	14188	121958	0.00908344	13.1205	3.28012
	M5	Lungs	5.0043	5.0459	0.0416	8582	199453	0.0148552	21.4575	5.36437
	M5	Liver	4.991	5.269	0.278	43446	155256	0.0115635	16.7027	4.17568
	M5	Spleen	4.8637	4.9187	0.055	4832	82677.3	0.00615779	8.89455	2.22364
	M5	Stomach	4.8788	5.4193	0.5405	10063	18091.1	0.00134742	1.94627	0.486568
	M5	Pancreas	5.015	5.096	0.081	3622	41200.6	0.00306862	4.43243	1.10811
	M5	Kidney	4.8912	5.0026	0.1114	42512	379060	0.0282323	40.7798	10.195
	M5	Sm. Intestine	4.9978	5.2152	0.2174	11960	53704	0.00399987	5.77756	1.44439
	M5	Large Intestine	4.8434	5.4305	0.5871	40373	68281.8	0.00508562	7.34586	1.83647
	M5	Fat	4.8431	4.9356	0.0925	2014	18694.6	0.00139237	2.01119	0.502798
	M5	Muscle	4.844	4.9	0.056	2195	34111.6	0.00254063	3.66978	0.917445
	M5	Bone	4.857	4.8626	0.0056	403	21116.1	0.00157272	2.2717	0.567925
	M5	Skin	4.8613	4.8653	0.004	2368	520812	0.0387901	56.0298	14.0075
	M5	Blank 1	5.0325	5.0294	-0.0031	240	14435.5	0.00107515	1.55299	0.388248
	M6	Blood	4.8509	5.0805	0.2296	56230	243664	0.0181481	25.4249	6.35623
	M6	Tumour	5.0418	5.0841	0.0423	17762	413174	0.0307731	43.1123	10.7781
	M6	Heart	5.0366	5.1754	0.1388	10459	73301.5	0.00545949	7.64858	1.91215
	M6	Lungs	5.0204	5.0756	0.0552	7010	121834	0.0090742	12.7127	3.17817
	M6	Liver	5.0094	5.3257	0.3163	32603	102176	0.00761005	10.6615	2.66537
	M6	Spleen	4.8479	4.9331	0.0852	6169	69064	0.00514388	7.20642	1.80161
	M6	Stomach	4.8359	5.3583	0.5224	5310	9619.54	0.000716463	1.00374	0.250936
	M6	Pancreas	4.8442	5.0443	0.2001	6014	28631.9	0.0021325	2.98758	0.746894
	M6	Kidney	5.0143	5.1814	0.1671	38533	228894	0.017048	23.8838	5.97095
	M6	Sm. Intestine	4.825	5.0693	0.2443	10280	40913.8	0.00304726	4.26912	1.06728
	M6	Large Intestine	4.8923	5.8002	0.9079	24336	26491.1	0.00197305	2.76419	0.691047
	M6	Fat	5.0121	5.0708	0.0587	2165	32031.5	0.0023857	3.3423	0.835575
	M6	Muscle	4.8978	4.9593	0.0615	2330	33256.1	0.00247691	3.47008	0.86752
	M6	Bone	5.02	5.0326	0.0126	530	19464.3	0.0014497	2.03098	0.507746
	M6	Skin	5.0206	5.0468	0.0262	2572	87299.6	0.00650207	9.10921	2.2773
	M6	Blank 1	5.0159	5.0163	0.0004	299	35625	0.00265335	3.71726	0.929315
	M7	Blood	4.9966	5.0601	0.0635	19771	306870	0.0228556	31.9249	7.98122
	M7	Tumour	4.8634	4.9076	0.0442	25289	565707	0.0421338	58.8527	14.7132
	M7	Heart	4.8667	4.9752	0.1085	9878	88417.1	0.00658529	9.19837	2.29959
	M7	Lungs	4.985	5.0295	0.0445	6120	131129	0.00976649	13.6419	3.41047
	M7	Liver	4.8564	5.1678	0.3114	39279	125222	0.00932655	13.0274	3.25684
	M7	Spleen	4.9956	5.0483	0.0527	5813	104900	0.00781297	10.9132	2.7283
	M7	Stomach	5.0088	5.2305	0.2217	8281	36067.9	0.00268633	3.75228	0.93807
	M7	Pancreas	4.8677	5.0126	0.1449	5949	39090.8	0.00291147	4.06676	1.01669
	M7	Kidney	4.982	5.1396	0.1576	45108	284411	0.0211829	29.5884	7.39711
	M7	Sm. Intestine	4.9939	5.2103	0.2164	9514	42649	0.0031765	4.43694	1.10924
	M7	Large Intestine	4.8648	5.4582	0.5934	20931	34793.1	0.00259139	3.61967	0.904916
	M7	Fat	4.8757	4.9177	0.042	1753	34958.3	0.00260369	3.63685	0.909213
	M7	Muscle	5.0333	5.0805	0.0472	1632	28543.4	0.00212591	2.96948	0.742371
	M7	Bone	4.9877	5.0119	0.0242	606	13274.8	0.000988705	1.38103	0.345257
	M7	Skin	4.9987	5.0272	0.0285	2125	64570.2	0.00480918	6.71749	1.67937
	M7	Blank 1	4.8749	4.8748	-0.0001	305	-202500	-0.0150822	-21.0669	-5.26671
	M8	Blood	5.0254	5.4354	0.41	122076	297052	0.0221244	31.4737	7.86843
	M8	Tumour	5.017	5.0672	0.0502	34243	676459	0.0503826	71.6733	17.9183
	M8	Heart	4.827	4.9533	0.1263	13362	103541	0.00771174	10.9706	2.74264
	M8	Lungs	4.8687	4.9546	0.0859	11175	126778	0.00944243	13.4326	3.35815
	M8	Liver	5.0333	5.383	0.3497	42397	120424	0.00896916	12.7593	3.18984
	M8	Spleen	5.0396	5.108	0.0684	6052	84316.5	0.00627989	8.93364	2.23341
	M8	Stomach	4.8408	5.2104	0.3696	6698	17351.9	0.00129237	1.83849	0.459623
	M8	Pancreas	4.825	4.9223	0.0973	3801	36138.2	0.00269157	3.82898	0.957244
	M8	Kidney	4.8362	4.9245	0.0883	23185	259346	0.0193161	27.4786	6.86966
	M8	Sm. Intestine	5.0285	5.2353	0.2068	9410	44126	0.0032865	4.6753	1.16883
	M8	Large Intestine	5.0258	5.801	0.7752	26059	33248.5	0.00247635	3.5228	0.8807
	M8	Fat	4.8666	4.9467	0.0801	5258	62088	0.00462431	6.57845	1.64461
	M8	Muscle	5.0377	5.0781	0.0404	1190	22407.2	0.00166888	2.37412	0.59353
	M8	Bone	4.8314	4.8478	0.0164	537	15381.1	0.00114558	1.62968	0.407421
	M8	Skin	4.8531	4.8748	0.0217	1946	76555.3	0.00570183	8.11131	2.02783
	M8	Blank 1	4.8749	4.8748	-0.0001	300	-152500	-0.0113582	-16.1579	-4.03948
	M9	Blood	5.0074	5.1419	0.1345	41161	303913	0.0226354	32.6954	8.17385
	M9	Tumour	4.8993	4.9925	0.0932	54108	577503	0.0430123	62.1286	15.5322
	M9	Heart	4.8461	4.9601	0.114	14188	121958	0.00908344	13.1205	3.28012
	M9	Lungs	5.0043	5.0459	0.0416	8582	199453	0.0148552	21.4575	5.36437
	M9	Liver	4.991	5.269	0.278	43446	155256	0.0115635	16.7027	4.17568
	M9	Spleen	4.8637	4.9187	0.055	4832	82677.3	0.00615779	8.89455	2.22364
	M9	Stomach	4.8788	5.4193	0.5405	10063	18091.1	0.00134742	1.94627	0.486568
	M9	Pancreas	5.015	5.096	0.081	3622	41200.6	0.00306862	4.43243	1.10811
	M9	Kidney	4.8912	5.0026	0.1114	42512	379060	0.0282323	40.7798	10.195
	M9	Sm. Intestine	4.9978	5.2152	0.2174	11960	53704	0.00399987	5.77756	1.44439
	M9	Large Intestine	4.8434	5.4305	0.5871	40373	68281.8	0.00508562	7.34586	1.83647
	M9	Fat	4.8431	4.9356	0.0925	2014	18694.6	0.00139237	2.01119	0.502798
	M9	Muscle	4.844	4.9	0.056	2195	34111.6	0.00254063	3.66978	0.917445
	M9	Bone	4.857	4.8626	0.0056	403	21116.1	0.00157272	2.2717	0.567925
	M9	Skin	4.8613	4.8653	0.004	2368	520812	0.0387901	56.0298	14.0075
	M9	Blank 1	5.0325	5.0294	-0.0031	240	14435.5	0.00107515	1.55299	0.388248
	M10	Blood	4.8509	5.0805	0.2296	56230	243664	0.0181481	25.4249	6.35623
	M10	Tumour	5.0418	5.0841	0.0423	17762	413174	0.0307731	43.1123	10.7781
	M10	Heart	5.0366	5.1754	0.1388	10459	73301.5	0.00545949	7.64858	1.91215
	M10	Lungs	5.0204	5.0756	0.0552	7010	121834	0.0090742	12.7127	3.17817
	M10	Liver	5.0094	5.3257	0.3163	32603	102176	0.00761005	10.6615	2.66537
	M10	Spleen	4.8479	4.9331	0.0852	6169	69064	0.00514388	7.20642	1.80161
	M10	Stomach	4.8359	5.3583	0.5224	5310	9619.54	0.000716463	1.00374	0.250936
	M10	Pancreas	4.8442	5.0443	0.2001	6014	28631.9	0.0021325	2.98758	0.746894
	M10	Kidney	5.0143	5.1814	0.1671	38533	228894	0.017048	23.8838	5.97095
	M10	Sm. Intestine	4.825	5.0693	0.2443	10280	40913.8	0.00304726	4.26912	1.06728
	M10	Large Intestine	4.8923	5.8002	0.9079	24336	26491.1	0.00197305	2.76419	0.691047
	M10	Fat	5.0121	5.0708	0.0587	2165	32031.5	0.0023857	3.3423	0.835575
	M10	Muscle	4.8978	4.9593	0.0615	2330	33256.1	0.00247691	3.47008	0.86752
	M10	Bone	5.02	5.0326	0.0126	530	19464.3	0.0014497	2.03098	0.507746
	M10	Skin	5.0206	5.0468	0.0262	2572	87299.6	0.00650207	9.10921	2.2773
	M10	Blank 1	5.0159	5.0163	0.0004	299	35625	0.00265335	3.71726	0.929315
	M11	Blood	4.9966	5.0601	0.0635	19771	306870	0.0228556	31.9249	7.98122
	M11	Tumour	4.8634	4.9076	0.0442	25289	565707	0.0421338	58.8527	14.7132
	M11	Heart	4.8667	4.9752	0.1085	9878	88417.1	0.00658529	9.19837	2.29959
	M11	Lungs	4.985	5.0295	0.0445	6120	131129	0.00976649	13.6419	3.41047
	M11	Liver	4.8564	5.1678	0.3114	39279	125222	0.00932655	13.0274	3.25684
	M11	Spleen	4.9956	5.0483	0.0527	5813	104900	0.00781297	10.9132	2.7283
	M11	Stomach	5.0088	5.2305	0.2217	8281	36067.9	0.00268633	3.75228	0.93807
	M11	Pancreas	4.8677	5.0126	0.1449	5949	39090.8	0.00291147	4.06676	1.01669
	M11	Kidney	4.982	5.1396	0.1576	45108	284411	0.0211829	29.5884	7.39711
	M11	Sm. Intestine	4.9939	5.2103	0.2164	9514	42649	0.0031765	4.43694	1.10924
	M11	Large Intestine	4.8648	5.4582	0.5934	20931	34793.1	0.00259139	3.61967	0.904916
	M11	Fat	4.8757	4.9177	0.042	1753	34958.3	0.00260369	3.63685	0.909213
	M11	Muscle	5.0333	5.0805	0.0472	1632	28543.4	0.00212591	2.96948	0.742371
	M11	Bone	4.9877	5.0119	0.0242	606	13274.8	0.000988705	1.38103	0.345257
	M11	Skin	4.9987	5.0272	0.0285	2125	64570.2	0.00480918	6.71749	1.67937
	M11	Blank 1	4.8749	4.8748	-0.0001	305	-202500	-0.0150822	-21.0669	-5.26671
	M12	Blood	5.0254	5.4354	0.41	122076	297052	0.0221244	31.4737	7.86843
	M12	Tumour	5.017	5.0672	0.0502	34243	676459	0.0503826	71.6733	17.9183
	M12	Heart	4.827	4.9533	0.1263	13362	103541	0.00771174	10.9706	2.74264
	M12	Lungs	4.8687	4.9546	0.0859	11175	126778	0.00944243	13.4326	3.35815
	M12	Liver	5.0333	5.383	0.3497	42397	120424	0.00896916	12.7593	3.18984
	M12	Spleen	5.0396	5.108	0.0684	6052	84316.5	0.00627989	8.93364	2.23341
	M12	Stomach	4.8408	5.2104	0.3696	6698	17351.9	0.00129237	1.83849	0.459623
	M12	Pancreas	4.825	4.9223	0.0973	3801	36138.2	0.00269157	3.82898	0.957244
	M12	Kidney	4.8362	4.9245	0.0883	23185	259346	0.0193161	27.4786	6.86966
	M12	Sm. Intestine	5.0285	5.2353	0.2068	9410	44126	0.0032865	4.6753	1.16883
	M12	Large Intestine	5.0258	5.801	0.7752	26059	33248.5	0.00247635	3.5228	0.8807
	M12	Fat	4.8666	4.9467	0.0801	5258	62088	0.00462431	6.57845	1.64461
	M12	Muscle	5.0377	5.0781	0.0404	1190	22407.2	0.00166888	2.37412	0.59353
	M12	Bone	4.8314	4.8478	0.0164	537	15381.1	0.00114558	1.62968	0.407421
	M12	Skin	4.8531	4.8748	0.0217	1946	76555.3	0.00570183	8.11131	2.02783
	M12	Blank 1	4.8749	4.8748	-0.0001	300	-152500	-0.0113582	-16.1579	-4.03948
	M13	Blood	5.0074	5.1419	0.1345	41161	303913	0.0226354	32.6954	8.17385
	M13	Tumour	4.8993	4.9925	0.0932	54108	577503	0.0430123	62.1286	15.5322
	M13	Heart	4.8461	4.9601	0.114	14188	121958	0.00908344	13.1205	3.28012
	M13	Lungs	5.0043	5.0459	0.0416	8582	199453	0.0148552	21.4575	5.36437
	M13	Liver	4.991	5.269	0.278	43446	155256	0.0115635	16.7027	4.17568
	M13	Spleen	4.8637	4.9187	0.055	4832	82677.3	0.00615779	8.89455	2.22364
	M13	Stomach	4.8788	5.4193	0.5405	10063	18091.1	0.00134742	1.94627	0.486568
	M13	Pancreas	5.015	5.096	0.081	3622	41200.6	0.00306862	4.43243	1.10811
	M13	Kidney	4.8912	5.0026	0.1114	42512	379060	0.0282323	40.7798	10.195
	M13	Sm. Intestine	4.9978	5.2152	0.2174	11960	53704	0.00399987	5.77756	1.44439
	M13	Large Intestine	4.8434	5.4305	0.5871	40373	68281.8	0.00508562	7.34586	1.83647
	M13	Fat	4.8431	4.9356	0.0925	2014	18694.6	0.00139237	2.01119	0.502798
	M13	Muscle	4.844	4.9	0.056	2195	34111.6	0.00254063	3.66978	0.917445
	M13	Bone	4.857	4.8626	0.0056	403	21116.1	0.00157272	2.2717	0.567925
	M13	Skin	4.8613	4.8653	0.004	2368	520812	0.0387901	56.0298	14.0075
	M13	Blank 1	5.0325	5.0294	-0.0031	240	14435.5	0.00107515	1.55299	0.388248
	M14	Blood	4.8509	5.0805	0.2296	56230	243664	0.0181481	25.4249	6.35623
	M14	Tumour	5.0418	5.0841	0.0423	17762	413174	0.0307731	43.1123	10.7781
	M14	Heart	5.0366	5.1754	0.1388	10459	73301.5	0.00545949	7.64858	1.91215
	M14	Lungs	5.0204	5.0756	0.0552	7010	121834	0.0090742	12.7127	3.17817
	M14	Liver	5.0094	5.3257	0.3163	32603	102176	0.00761005	10.6615	2.66537
	M14	Spleen	4.8479	4.9331	0.0852	6169	69064	0.00514388	7.20642	1.80161
	M14	Stomach	4.8359	5.3583	0.5224	5310	9619.54	0.000716463	1.00374	0.250936
	M14	Pancreas	4.8442	5.0443	0.2001	6014	28631.9	0.0021325	2.98758	0.746894
	M14	Kidney	5.0143	5.1814	0.1671	38533	228894	0.017048	23.8838	5.97095
	M14	Sm. Intestine	4.825	5.0693	0.2443	10280	40913.8	0.00304726	4.26912	1.06728
	M14	Large Intestine	4.8923	5.8002	0.9079	24336	26491.1	0.00197305	2.76419	0.691047
	M14	Fat	5.0121	5.0708	0.0587	2165	32031.5	0.0023857	3.3423	0.835575
	M14	Muscle	4.8978	4.9593	0.0615	2330	33256.1	0.00247691	3.47008	0.86752
	M14	Bone	5.02	5.0326	0.0126	530	19464.3	0.0014497	2.03098	0.507746
	M14	Skin	5.0206	5.0468	0.0262	2572	87299.6	0.00650207	9.10921	2.2773
	M14	Blank 1	5.0159	5.0163	0.0004	299	35625	0.00265335	3.71726	0.929315
	M15	Blood	4.9966	5.0601	0.0635	19771	306870	0.0228556	31.9249	7.98122
	M15	Tumour	4.8634	4.9076	0.0442	25289	565707	0.0421338	58.8527	14.7132
	M15	Heart	4.8667	4.9752	0.1085	9878	88417.1	0.00658529	9.19837	2.29959
	M15	Lungs	4.985	5.0295	0.0445	6120	131129	0.00976649	13.6419	3.41047
	M15	Liver	4.8564	5.1678	0.3114	39279	125222	0.00932655	13.0274	3.25684
	M15	Spleen	4.9956	5.0483	0.0527	5813	104900	0.00781297	10.9132	2.7283
	M15	Stomach	5.0088	5.2305	0.2217	8281	36067.9	0.00268633	3.75228	0.93807
	M15	Pancreas	4.8677	5.0126	0.1449	5949	39090.8	0.00291147	4.06676	1.01669
	M15	Kidney	4.982	5.1396	0.1576	45108	284411	0.0211829	29.5884	7.39711
	M15	Sm. Intestine	4.9939	5.2103	0.2164	9514	42649	0.0031765	4.43694	1.10924
	M15	Large Intestine	4.8648	5.4582	0.5934	20931	34793.1	0.00259139	3.61967	0.904916
	M15	Fat	4.8757	4.9177	0.042	1753	34958.3	0.00260369	3.63685	0.909213
	M15	Muscle	5.0333	5.0805	0.0472	1632	28543.4	0.00212591	2.96948	0.742371
	M15	Bone	4.9877	5.0119	0.0242	606	13274.8	0.000988705	1.38103	0.345257
	M15	Skin	4.9987	5.0272	0.0285	2125	64570.2	0.00480918	6.71749	1.67937
	M15	Blank 1	4.8749	4.8748	-0.0001	305	-202500	-0.0150822	-21.0669	-5.26671
[truncated: 2 more columns]
